# Supplementary material for: Proteome of the phytopathogen Xanthomonas citri subsp. citri: a global expression profile
Source: Proteome Sci. 2010 Nov 9;8:55. doi: 10.1186/1477-5956-8-55 (PMC2996358; doi:10.1186/1477-5956-8-55)
Supplement: Additional file 2 — Proteins identified of Xanthomonas citri subsp. citri. Complete list of all proteins expressed in both conditions available, categorized according annotation. [file 1477-5956-8-55-S2.XLS]

## Sheet: Sheet1
Supplemental Table I: Proteins identified of Xanthomonas citri subsp. citri
		NB	TSE						1	1
Acess	Protein	# of peptides unique (all)	# of peptides unique (all)						1	1
	Intermediary metabolism								2	2
XAC0031	alcohol dehydrogenase	3(7)	3(7)						1	1
XAC0075	xylose repressor-like protein	−	1(1)						1	1
XAC0083	short chain dehydrogenase	2(2)	−						1	1
XAC0118	methanol dehydrogenase regulator	1(4)	−						1	1
XAC0124	fructose-1	3(6)	5(8)						2	2
XAC0133	L-lactate dehydrogenase	1(1)	−						1	1
XAC0135	two-component system sensor protein	−	1(1)						1	1
XAC0154	alpha-amylase	−	1(1)						1	1
XAC0158	L-fucose dehydrogenase	1(1)	−						1	1
XAC0166	transcriptional regulator lacI family	1(3)	−						1	1
XAC0174	phenylalanine hydroxylase	4(20)	1(3)						1	1
XAC0189	indolepyruvate ferredoxin oxidoreductase chain alpha	3(5)	2(2)						1	1
XAC0207	two-component system, sensor protein	−	1(1)						1	1
XAC0208	two-component system, regulatory protein	−	1(1)						1	1
XAC0213	acyl-CoA thiolase	5(25)	1(2)						1	1
XAC0235	haloalkane dehalogenase	1(2)	1(1)						5	6
XAC0257	isocitrate lyase	−	1(1)						1	1
XAC0265	acyl-CoA dehydrogenase	3(28)	1(4)						1	1
XAC0273	cytochrome C5	1(4)	−						1	3
XAC0288	oxidoreductase	1(3)	−						1	1
XAC0302	transcriptional regulator lysR family	−	1(1)						1	2
XAC0307	nucleoside hydrolase	1(1)	1(1)						1	1
XAC0321	FMN oxidoreductase	2(8)	2(5)						1	1
XAC0322	dehydrogenase	1(1)	−						1	1
XAC0326	two-component system, sensor protein	−	1(1)						1	1
XAC0334	NADH-dependent FMN reductase	3(7)	4(8)						1	1
XAC0358	glycerol kinase	−	4(7)						1	1
XAC0360	glycerol-3-phosphate dehydrogenase	−	2(4)						1	1
XAC0371	4-carboxymuconolactone decarboxylase	1(7)	−						1	1
XAC0373	transcriptional regulator	−	1(1)						2	2
XAC0384	oxidoreductase	−	1(1)						3	3
XAC0427	maltooligosyltrehalose trehalohydrolase	2(2)	−						1	1
XAC0429	maltooligosyltrehalose synthase	1(2)	1(2)						1	1
XAC0431	glycogen debranching enzyme	1(2)	−						1	1
XAC0443	dihydrolipoamide acyltransferase	3(10)	2(2)						1	1
XAC0445	pyruvate dehydrogenase E1 beta subunit	2(4)	2(2)						1	1
XAC0446	pyruvate dehydrogenase E1 alpha subunit	1(5)	1(1)						1	1
XAC0452	4-hydroxyphenylpyruvate dioxygenase	10(48)	4(15)						1	1
XAC0454	homogentisate 1	3(13)	1(2)						1	1
XAC0462	NADH dehydrogenase subunit 5	−	1(1)						1	1
XAC0494	two-component system	3(13)	1(1)						1	3
XAC0495	two-component system	5(21)	1(4)						1	1
XAC0550	glutamine synthetase adenylyltransferase	1(1)	−						1	1
XAC0557	phosphoanhydride phosphorylase; 6-phytase	−	1(1)						1	1
XAC0568	transcriptional regulator mdcY family	−	1(1)						2	4
XAC0570	anti-sigma F factor antagonist	1(3)	−						1	2
XAC0576	pyruvate dehydrogenase	22(109)	20(68)						2	3
XAC0581	transcriptional regulator araC family	−	1(1)						1	1
XAC0583	oxidoreductase	1(3)	−						2	4
XAC0608	histidine kinase/response regulator hybrid protein	2(5)	−						3	3
XAC0648	methanol dehydrogenase heavy chain	−	1(1)						1	1
XAC0654	transcriptional regulator acoR	−	1(1)						1	1
XAC0680	6-phosphogluconate dehydrogenase	5(51)	1(4)						1	1
XAC0683	two-component system	4(10)	1(1)						1	2
XAC0684	two-component system	6(22)	1(4)						1	1
XAC0711	transcriptional regulator gntR family	−	1(1)						1	1
XAC0713	transcriptional regulator lacI family	1(1)	−						1	1
XAC0714	glucosamine--fructose-6-phosphate aminotransferase	2(9)	−						1	1
XAC0734	alcohol dehydrogenase C	1(1)	1(1)						3	4
XAC0737	transcriptional regulator	−	1(1)						1	1
XAC0738	oxidoreductase	−	1(1)						2	3
XAC0759	two-component system	1(1)	1(1)						1	1
XAC0762	D-lactate dehydrogenase	1(3)	−						1	1
XAC0794	quinone reductase	−	1(1)						1	1
XAC0804	adenosylhomocysteinase	11(40)	11(21)						4	6
XAC0806	phosphoenolpyruvate carboxylase	1(1)	−						1	1
XAC0813	methionine adenosyltransferase	6(28)	6(23)						1	1
XAC0818	ribokinase	4(13)	1(2)						1	1
XAC0834	two-component system	11(85)	5(27)						1	1
XAC0882	aldehyde dehydrogenase	−	1(1)						1	1
XAC0898	two-component system regulatory protein	−	1(1)						1	1
XAC0902	transaldolase B	7(4)	4(7)						1	1
XAC0903	regulator of nucleoside diphosphate kinase	1(5)	−						1	1
XAC0917	transcriptional regulator	−	1(1)						1	2
XAC0936	tryptophan repressor binding protein	−	1(1)						1	1
XAC0941	transcriptional regulator	1(5)	−						1	1
XAC1006	malate dehydrogenase	16(346)	13(55)						1	1
XAC1010	2,4-dienoyl-CoA reductase	2(2)	−						18	201
XAC1028	phosphoglycerate mutase	1(1)	2(2)						1	1
XAC1039	exopolyphosphatase	−	1(3)						1	1
XAC1040	polyphosphate kinase	1(1)	1(1)						1	1
XAC1046	isocitrate dehydrogenase	8(36)	5(24)						1	2
XAC1074	sensor histidine kinase	−	1(1)						1	1
XAC1137	carboxyphosphonoenolpyruvate phosphonomutase	2(5)	2(3)						1	2
XAC1138	citrate synthase 2	4(6)	−						1	1
XAC1139	aconitate hydratase 1	2(5)	1(1)						1	2
XAC1154	regulatory protein pilH family	2(2)	−						1	1
XAC1160	oxidoreductase	1(1)	1(1)						1	1
XAC1214	glycine decarboxylase	15(67)	7(20)						1	1
XAC1221	two-component system	1(2)	−						1	1
XAC1228	two-component system, sensor protein	−	1(1)						1	1
XAC1229	two-component system	2(22)	1(1)						1	2
XAC1258	cytochrome O ubiquinol oxidase	3(12)	−						1	1
XAC1259	cytochrome O ubiquinol oxidase	4(46)	5(13)						1	1
XAC1269	positive regulator of sigma-B	7(22)	−						1	1
XAC1270	negative regulator of sigma-B	−	1(1)						1	4
XAC1279	two-component system	1(1)	−						1	1
XAC1283	two-component system	3(6)	1(1)						1	1
XAC1284	two-component system	4(8)	3(3)						1	1
XAC1287	aldose 1-epimerase	1(3)	−						1	1
XAC1290	2-nitropropane dioxygenase	1(1)	−						1	1
XAC1312	methylmalonate-semialdehyde dehydrogenase	5(14)	3(8)						1	1
XAC1313	acyl-CoA dehydrogenase	2(14)	3(3)
XAC1314	enoyl-CoA hydratase	1(4)	1(2)
XAC1318	3-hydroxyacyl-CoA dehydrogenase	7(14)	2(4)
XAC1334	N-acetyl-beta-glucosaminidase	2(7)	−
XAC1362	GTN reductase	6(33)	4(6)
XAC1400	PHB depolymerase	2(2)	1(1)
XAC1419	uridylate kinase	5(17)	5(9)
XAC1448	beta-glucosidase	1(1)	1(1)
XAC1458	ferredoxin-NADP reductase	5(10)	3(5)
XAC1460	fumarate hydratase	4(26)	5(14)
XAC1462	carbonic anhydrase	1(3)	−
XAC1472	glutaryl-CoA dehydrogenase	1(4)	1(1)
XAC1481	dehydrogenase	−	1(1)
XAC1484	short chain dehydrogenase	1(2)	−
XAC1488	sensor histidine kinase	−	1(1)
XAC1517	ferric uptake regulator	2(17)	−
XAC1520	heat-inducible transcriptional repressor	1(1)	−
XAC1533	dihydrolipoamide dehydrogenase	12(91)	11(41)
XAC1534	dihydrolipoamide S-succinyltransferase	10(49)	8(29)
XAC1535	oxoglutarate dehydrogenase	26(116)	27(74)
XAC1542	fumarate hydratase	8(55)	−
XAC1551	UDP-glucose dehydrogenase	−	1(1)
XAC1557	fructokinase	2(2)	2(4)
XAC1562	acyl-CoA dehydrogenase	1(1)	−
XAC1587	thiosulfate sulfurtransferase	3(12)	−
XAC1604	carbonic anhydrase	1(2)	1(1)
XAC1612	transcriptional regulator	−	1(1)
XAC1633	glucose dehydrogenase	−	1(1)
XAC1635	urocanate hydratase	−	2(4)
XAC1636	formylglutamate amidohydrolase	−	1(1)
XAC1637	histidine ammonia-lyase	−	3(4)
XAC1639	atrazine chlorohydrolase	−	1(1)
XAC1643	poly(hydroxyalcanoate) granule associated protein	4(12)	−
XAC1655	transcriptional regulator	3(10)	3(9)
XAC1669	histidine kinase-response regulator hybrid protein	−	1(1)
XAC1685	cytochrome C	−	1(1)
XAC1716	CTP synthetase	9(48)	2(3)
XAC1719	enolase	8(81)	9(44)
XAC1739	LexA repressor	−	1(1)
XAC1743	carbon storage regulator	1(2)	1(1)
XAC1767	galactose-binding protein regulator	3(5)	−
XAC1773	alpha-xylosidase	−	1(1)
XAC1776	xylose isomerase	5(9)	1(2)
XAC1778	sensor kinase	−	1(1)
XAC1788	glucose-6-phosphate isomerase	10(55)	5(13)
XAC1792	alkaline phosphatase	−	1(1)
XAC1797	two-component system	2(12)	−
XAC1798	two-component system	1(7)	1(1)
XAC1808	aldehyde dehydrogenase	7(20)	2(9)
XAC1845	oxidoreductase	−	1(1)
XAC1853	enoyl-CoA hydratase	1(2)	1(1)
XAC1885	aconitate hydratase 2	10(42)	9(21)
XAC1939	GGDEF family protein	−	1(1)
XAC1940	GGDEF family protein	−	1(1)
XAC1962	short chain dehydrogenase	−	1(1)
XAC1967	transcriptional regulator	9(46)	6(9)
XAC1991	histidine kinase	7(39)	3(4)
XAC2012	3-ketoacyl-CoA thiolase	5(15)	1(1)
XAC2013	3-hydroxyacyl-CoA dehydrogenase	20(78)	5(10)
XAC2035	non-heme chloroperoxidase	2(5)	−
XAC2037	iron dependent repressor	−	1(1)
XAC2041	phosphoenolpyruvate synthase	17(117)	15(46)
XAC2053	transcription-related protein	2(6)	1(4)
XAC2054	two-component system	1(2)	−
XAC2055	two-component system	1(1)	1(1)
XAC2067	KDPG and KHG aldolase	4(6)	1(1)
XAC2068	6-phosphogluconate dehydratase	2(3)	4(6)
XAC2069	6-phosphogluconolactonase	1(2)	−
XAC2070	glucose kinase	2(8)	2(3)
XAC2071	glucose-6-phosphate 1-dehydrogenase	7(33)	6(14)
XAC2077	succinate dehydrogenase	6(27)	9(31)
XAC2078	succinate dehydrogenase iron-sulfur protein	6(23)	8(23)
XAC2110	transcriptional regulator luxR/uhpA family	−	1(1)
XAC2141	two-component system, regulatory protein	−	1(1)
XAC2149	nodulation protein	−	1(1)
XAC2158	histidine kinase/response regulator hybrid protein	−	1(1)
XAC2167	two-component system sensor protein	−	1(1)
XAC2168	two-component system, regulatory protein	−	1(1)
XAC2229	NAD(P)H dehydrogenase	2(6)	1(1)
XAC2232	repressor binding protein	−	1(1)
XAC2292	UTP--glucose-1-phosphate uridylyltransferase	4(15)	3(9)
XAC2328	C-type cytochrome biogenesis membrane protein	−	1(1)
XAC2331	C-type cytochrome biogenesis protein	−	1(1)
XAC2336	cytochrome D ubiquinol oxidase subunit I	12(113)	8(30)
XAC2366	ethanolamine ammonia-lyase light chain	−	1(1)
XAC2376	phosphoglycolate phosphatase	1(1)	−
XAC2382	GGDEF family protein	2(3)	−
XAC2385	extragenic supressor protein SuhB	1(10)	3(5)
XAC2454	stringent starvation protein A	5(22)	2(4)
XAC2455	ubiquinol cytochrome C oxidoreductase	1(2)	−
XAC2469	succinate-semialdehyde dehydrogenase	1(2)	1(1)
XAC2486	formate dehydrogenase a chain	1(4)	1(1)
XAC2492	two-component system sensor protein	−	1(1)
XAC2500	transcriptional regulator lacI family	−	1(1)
XAC2502	1-phosphofructokinase (fructose 1-phosphate kinase)	−	1(1)
XAC2516	L-lysine 6-aminotransferase	7(27)	6(9)
XAC2546	ketoglutarate semialdehyde dehydrogenase	14(112)	−
XAC2548	oxidoreductase	2(10)	−
XAC2549	D-amino acid oxidase	3(11)	1(1)
XAC2551	transcriptional regulator	3(5)	−
XAC2555	sensor histidine kinase	−	1(1)
XAC2565	deoxyxylulose-5-phosphate synthase	3(10)	1(1)
XAC2599	alpha-glucosidase	−	1(1)
XAC2692	NADH-ubiquinone oxidoreductase	1(1)	1(1)
XAC2693	NADH-ubiquinone oxidoreductase	2(7)	3(8)
XAC2696	NADH-ubiquinone oxidoreductase	1(1)	4(9)
XAC2698	NADH-ubiquinone oxidoreductase	5(16)	9(16)
XAC2699	NADH-ubiquinone oxidoreductase	5(20)	6(8)
XAC2700	NADH-ubiquinone oxidoreductase	2(4)	3(3)
XAC2701	NADH-ubiquinone oxidoreductase	4(23)	7(19)
XAC2702	NADH-ubiquinone oxidoreductase	4(15)	5(11)
XAC2703	NADH-ubiquinone oxidoreductase	1(10)	1(6)
XAC2707	triosephosphate isomerase	−	1(1)
XAC2713	oxidoreductase	4(7)	3(4)
XAC2714	phosphohexose mutase	3(13)	−
XAC2736	carboxymethylenebutenolidase	5(13)	3(5)
XAC2759	alkaline phosphatase	−	2(2)
XAC2804	two-component system, sensor protein	−	1(1)
XAC2838	transcriptional regulator lysR family	−	1(1)
XAC2845	transcriptional regulator	1(1)	−
XAC2846	transcriptional regulator fur family	1(1)	1(1)
XAC2874	phosphoglycerate mutase	5(35)	3(5)
XAC2893	oxidoreductase	−	1(1)
XAC2918	transcriptional regulator	1(1)	−
XAC2972	RNA polymerase sigma-54 factor	−	1(1)
XAC2973	sigma-54 modulation protein	1(1)	−
XAC3028	histidine kinase/response regulator hybrid protein	−	1(1)
XAC3036	L-serine dehydratase	1(2)	2(3)
XAC3052	transcriptional regulator	2(6)	−
XAC3054	acyl-CoA dehydrogenase	8(39)	1(1)
XAC3061	glycine cleavage T protein	4(14)	1(2)
XAC3066	sulfite synthesis pathway protein	1(2)	−
XAC3072	alpha-L-fucosidase	1(2)	−
XAC3075	beta-mannosidase	3(8)	1(1)
XAC3080	ribokinase	−	1(1)
XAC3081	6-phospho-beta-glucosidase	1(1)	1(1)
XAC3113	ATP:GTP 3'-pyrophosphotranferase	1(2)	−
XAC3136	two-component system	2(5)	1(1)
XAC3212	glucose dehydrogenase	3(5)	6(8)
XAC3235	succinyl-CoA synthetase	8(60)	6(33)
XAC3236	succinyl-CoA synthetase	8(56)	7(24)
XAC3238	two-component system	2(5)	−
XAC3250	two-component system	7(27)	4(5)
XAC3254	glycogen debranching enzyme	−	1(1)
XAC3273	histidine kinase/response regulator hybrid protein	4(5)	−
XAC3292	histidine kinase/response regulator hybrid protein	−	1(1)
XAC3300	lipase/esterase	6(35)	3(12)
XAC3307	fumarylacetoacetate hydrolase	2(5)	−
XAC3335	sensor histidine kinase	3(12)	−
XAC3339	transcriptional regulator lysR family	1(1)	−
XAC3344	fructose-bisphosphate aldolase	11(51)	9(32)
XAC3345	pyruvate kinase type II	6(22)	3(9)
XAC3347	phosphoglycerate kinase	11(70)	4(16)
XAC3352	glyceraldehyde-3-phosphate dehydrogenase	8(61)	9(17)
XAC3372	transketolase 1	16(39)	8(14)
XAC3379	methanol dehydrogenase regulatory protein	1(2)	1(1)
XAC3388	citrate synthase	17(128)	12(43)
XAC3393	pentaphosphate guanosine-3'-pyrophosphohydrolase	−	1(1)
XAC3411	ribose-5-phosphate isomerase A	4(9)	3(4)
XAC3421	transcriptional regulator	−	1(1)
XAC3438	6-phosphofructokinase	2(6)	1(1)
XAC3442	inorganic pyrophosphatase	3(26)	4(4)
XAC3443	response regulator	1(6)	1(1)
XAC3454	threonine dehydratase catabolic	−	1(1)
XAC3469	alpha-1	1(1)	1(1)
XAC3470	NADP-dependent malic enzyme	9(33)	2(7)
XAC3473	phosphomethylpyrimidine kinase	−	1(1)
XAC3480	transcriptional regulator luxR/uhpA family	1(1)	−
XAC3487	transcriptional regulator	1(1)	−
XAC3575	flavoprotein-ubiquinone oxidoreductase	−	1(1)
XAC3581	UDP-glucose dehydrogenase	10(39)	6(18)
XAC3586	electron transfer flavoprotein beta subunit	10(54)	6(7)
XAC3587	electron transfer flavoprotein alpha subunit	6(32)	2(6)
XAC3591	short chain dehydrogenase	−	1(1)
XAC3609	fumarylacetoacetate hydrolase	2(7)	4(13)
XAC3637	glucosamine--fructose-6-phosphate aminotransferase	5(19)	2(3)
XAC3643	histidine kinase/response regulator hybrid protein	1(2)	1(1)
XAC3648	ATP synthase, epsilon chain	−	1(1)
XAC3649	ATP synthase	21(162)	18(149)
XAC3650	ATP synthase	6(27)	6(14)
XAC3651	ATP synthase	18(143)	15(82)
XAC3652	ATP synthase	4(22)	3(8)
XAC3659	dihydrolipoamide dehydrogenase	11(57)	13(37)
XAC3661	dihydrolipoamide acetyltranferase	8(51)	13(40)
XAC3683	sensor histidine kinase	4(16)	1(1)
XAC3688	D-amino acid dehydrogenase subunit	9(29)	2(5)
XAC3710	oxidoreductase	4(7)	1(1)
XAC3721	D-amino acid oxidase	−	1(1)
XAC3740	UDP-glucose 4-epimerase	−	1(1)
XAC3788	RNA polymerase sigma-70 factor	7(39)	9(16)
XAC3811	tropinone reductase	2(3)	−
XAC3822	NADH dehydrogenase	1(1)	1(1)
XAC3833	B-lactamase regulatory protein	−	1(1)
XAC3835	isocitrate dehydrogenase	16(118)	11(45)
XAC3854	hydrolase	1(1)	−
XAC3862	chloromuconate cycloisomerase	−	1(1)
XAC3868	dehydrogenase	1(1)	−
XAC3869	beta-glucosidase	1(1)	−
XAC3890	bifunctional PutA protein	30(203)	30(117)
XAC3919	oxidoreductase	3(10)	1(2)
XAC3929	nitrogen regulatory protein P-II	2(6)	1(2)
XAC3960	oxidoreductase	−	2(3)
XAC3961	transcriptional regulator tetR family	−	1(1)
XAC3993	two-component system regulatory protein	−	1(1)
XAC4009	arginase	4(23)	2(3)
XAC4022	two-component system	2(2)	−
XAC4023	two-component system	8(47)	5(12)
XAC4064	transcriptional regulator araC family	−	1(1)
XAC4066	phenol hydroxylase	3(5)	1(1)
XAC4081	glucose-6-phosphate 1-dehydrogenase	1(4)	−
XAC4116	serine/threonine kinase	−	1(1)
XAC4157	4-oxalomesaconate hydratase	−	1(1)
XAC4182	cytochrome C biogenesis protein	−	1(1)
XAC4187	2-hydroxyhepta-2	3(6)	−
XAC4191	transcriptional regulator kdgR	2(2)	−
XAC4193	two-component system, sensor protein	−	1(1)
XAC4225	xylose isomerase	5(9)	−
XAC4248	gluconolactonase precursor	−	1(1)
XAC4277	acid phosphatase	2(13)	1(4)
XAC4326	urea amidolyase	−	1(1)
XAC4359	sugar diacide regulator	−	1(1)
XAC4364	oxidoreductase	1(5)	2(5)
	Biosynthesis of small molecules
XAC0032	glutamate synthase beta subunit	−	1(1)
XAC0033	glutamate synthase alpha subunit	−	1(1)
XAC0051	asparagine synthase	−	1(1)
XAC0059	asparagine synthetase like protein	−	1(1)
XAC0125	aromatic-amino-acid aminotransferase	8(54)	7(11)
XAC0195	cardiolipin synthase	1(13)	−
XAC0204	glutamine synthetase	7(26)	4(6)
XAC0214	porphyrin biosynthesis protein	1(2)	1(1)
XAC0233	3-oxoacyl-[ACP] synthase III	5(12)	4(16)
XAC0242	ubiquinone biosynthesis protein	2(4)	2(2)
XAC0248	asparaginase	1(1)	−
XAC0263	biotin carboxylase	3(5)	1(1)
XAC0264	acyl-CoA carboxyltransferase beta chain	2(7)	2(3)
XAC0300	serine-pyruvate aminotransferase	−	1(1)
XAC0308	adenosine deaminase	1(1)	1(1)
XAC0336	5-methyltetrahydropteroyltriglutamate--homocysteine methyltransferase	9(19)	11(35)
XAC0382	aspartyl/asparaginyl beta-hydroxylase	1(1)	1(1)
XAC0388	biotin synthase	−	2(4)
XAC0433	3-oxoacyl-[ACP] reductase	1(1)	−
XAC0470	phosphoribosylaminoimidazole-succinocarboxamide synthase	4(15)	1(3)
XAC0477	threonine aldolase	1(3)	−
XAC0480	anthranilate synthase component II	1(2)	−
XAC0481	indole-3-glycerol phosphate synthase	2(8)	1(1)
XAC0484	S-adenosyl methionine decarboxylase proenzyme	5(22)	4(8)
XAC0486	ubiquinone biosynthesis protein	−	1(1)
XAC0511	phosphoribosylamine-glycine ligase	3(7)	1(4)
XAC0513	bifunctional purine biosynthesis protein	5(34)	9(23)
XAC0530	biotin carboxylase subunit of acetyl CoA carboxylase	8(27)	5(15)
XAC0532	biotin carboxyl carrier protein of acetyl-CoA carboxilase	1(1)	−
XAC0622	porphobilinogen deaminase	1(1)	1(1)
XAC0639	cytosine deaminase	1(4)	1(2)
XAC0643	ubiquinone/menaquinone transferase	4(12)	3(6)
XAC0668	lipoic acid synthetase	3(10)	2(3)
XAC0673	bifunctional NMN adenylyltransferase/nudix hydrolase	1(2)	1(1)
XAC0728	glutamate-cysteine ligase precursor	3(9)	1(1)
XAC0743	serine hydroxymethyltransferase	7(16)	8(13)
XAC0748	riboflavin synthase alpha chain	−	1(1)
XAC0749	GTP cyclohydrolase II/3	3(22)	2(5)
XAC0750	6,7-dimethyl-8-ribityllumazine synthase	1(3)	−
XAC0833	acyl-CoA thioesterase I	−	1(1)
XAC0842	thymidylate synthase	1(1)	−
XAC0861	diadenosine tetraphosphatase	3(7)	1(3)
XAC0872	2-octaprenyl-6-methoxyphenol hydroxylase	1(2)	1(1)
XAC0887	gluconolactonase precursor	1(7)	−
XAC0927	branched-chain amino acid aminotransferase	6(45)	2(5)
XAC0932	asparaginase	1(6)	1(1)
XAC0942	molybdopterin biosynthesis protein B	2(7)	−
XAC0950	phosphoribosyl pyrophosphate synthetase	1(5)	2(5)
XAC1000	family II 2-keto-3-deoxy-D-arabino-heptulosonate 7-phosphate synthase	1(2)	1(1)
XAC1016	2-amino-3-ketobutyrate CoA ligase	4(22)	3(3)
XAC1022	threonine 3-dehydrogenase	4(8)	4(8)
XAC1029	folylpolyglutamate synthase/dihydrofolate synthase	1(1)	1(1)
XAC1032	amidophosphoribosyltransferase	2(2)	1(1)
XAC1044	glutaredoxin	1(1)	1(1)
XAC1123	beta-ketoacyl-[ACP] synthase III	2(4)	−
XAC1126	malonyl CoA-ACP transacylase	4(9)	2(7)
XAC1127	3-oxoacyl-[ACP] reductase	4(20)	3(9)
XAC1128	acyl carrier protein	1(20)	1(11)
XAC1129	3-oxoacyl-[ACP] synthase II	5(15)	3(7)
XAC1130	anthranilate synthase component I	−	1(1)
XAC1150	peroxiredoxin	2(5)	−
XAC1158	adenylosuccinate synthetase	14(79)	12(39)
XAC1182	thioredoxin reductase	1(2)	1(1)
XAC1237	phosphoribosylglycinamide formyltransferase 2	1(2)	1(1)
XAC1277	thioredoxin	−	1(1)
XAC1335	hypoxanthine-guanine phosphoribosyltransferase	4(30)	2(10)
XAC1336	purine nucleoside phosphorylase	1(1)	2(2)
XAC1348	acetoacetyl-CoA thiolase	6(48)	4(11)
XAC1405	acetyl-coenzyme A carboxylase carboxyl transferase	6(22)	4(12)
XAC1410	(3r)-hydroxymyristoyl ACP dehydrase	1(8)	1(1)
XAC1415	1-deoxy-D-xylulose 5-phosphate reductoisomerase	1(2)	−
XAC1416	phosphatidate cytidylyltransferase	1(2)	−
XAC1430	2,3,4,5-tetrahydropyridine-2-carboxylate N-succin	3(5)	3(7)
XAC1432	succinyl-diaminopimelate desuccinylase	1(1)	1(1)
XAC1433	asparagine synthase B	4(17)	1(1)
XAC1475	asparagine synthase	−	1(1)
XAC1524	pyridoxine kinase	1(15)	1(1)
XAC1539	adenylosuccinate lyase	8(36)	6(10)
XAC1559	5-methyltetrahydrofolate-homocysteine methyltransferase	−	2(3)
XAC1560	5-methyltetrahydrofolate-homocysteine methyl transferase	−	1(1)
XAC1584	3-hydroxybutyryl-CoA dehydratase	1(1)	−
XAC1596	5'-nucleotidase	2(3)	−
XAC1600	kynurenine 3-monooxygenase	−	1(1)
XAC1626	aminotransferase	3(8)	−
XAC1648	phosphoserine aminotransferase	2(9)	2(3)
XAC1649	P-protein	−	1(1)
XAC1650	3-phosphoshikimate 1-carboxyvinyltransferase	1(1)	−
XAC1738	ubiquinone biosynthesis protein	−	1(1)
XAC1760	dihydroxydipicolinate synthase	4(10)	1(1)
XAC1762	ferredoxin	1(1)	−
XAC1786	pantoate-beta-alanine ligase	1(3)	1(1)
XAC1787	aspartate 1-decarboxylase precursor	−	1(1)
XAC1805	dihydroorotate dehydrogenase	5(7)	−
XAC1820	bifunctional aspartokinase/homoserine dehydrogenase I	1(2)	−
XAC1821	homoserine kinase	−	1(1)
XAC1828	ATP phosphoribosyltransferase	1(1)	−
XAC1830	histidinol-phosphate aminotransferase	−	1(1)
XAC1831	imidazoleglycerolphosphate dehydratase/histidinol-phosphate phosphatase bifunctional enzyme	−	1(1)
XAC1835	phosphoribosyl-AMP cyclohydrolase/phosphoribosyl-ATP pyrophosphatase bifunctional enzyme	1(4)	1(1)
XAC1838	enolase-phosphatase	5(16)	3(8)
XAC1839	dioxygenase	1(4)	−
XAC1844	D-3-phosphoglycerate dehydrogenase	3(19)	3(5)
XAC1858	valine-pyruvate aminotransferase	1(2)	−
XAC1861	carbamoyl-phosphate synthase small chain	4(13)	8(21)
XAC1862	carbamoyl-phosphate synthase large chain	8(25)	18(28)
XAC1964	3-oxoacyl-[ACP] synthase	−	1(1)
XAC2005	thioredoxin reductase	2(10)	1(1)
XAC2015	nucleoside diphosphate kinase	4(14)	4(5)
XAC2022	molybdopterin biosynthesis	1(1)	1(1)
XAC2023	molybdopterin biosynthesis protein	1(3)	−
XAC2048	poly (3-hydroxybutyric acid) synthase	2(5)	−
XAC2097	ATP-dependent serine activating enzyme	−	1(1)
XAC2098	ATP-dependent serine activating enzyme	−	1(1)
XAC2129	3-ketoacyl-acyl carrier protein reductase	−	1(1)
XAC2287	glutamine amidotransferase	1(2)	2(3)
XAC2288	inosine-5'-monophosphate dehydrogenase	8(38)	5(9)
XAC2289	bifunctional methylenetetrahydrofolate dehydrogenase/ methenyltetrahydrofolate cyclohydrolase	−	2(9)
XAC2299	cytidylate kinase	2(6)	1(1)
XAC2322	succinyldiaminopimelate transaminase	1(4)	2(2)
XAC2342	gamma-glutamyl phosphate reductase	−	1(1)
XAC2346	N-acetyl-gamma-glutamyl-phosphate reductase	−	1(1)
XAC2348	acetylglutamate kinase	1(2)	−
XAC2349	acetylornithine deacetylase	1(1)	−
XAC2351	argininosuccinate synthase	4(21)	4(8)
XAC2352	ornithine carbamoyltransferase	2(4)	1(1)
XAC2360	dihydroorotase	6(11)	1(1)
XAC2377	3-demethylubiquinone-9 3-methyltransferase	2(7)	1(4)
XAC2391	adenine phosphoribosyltransferase	1(2)	−
XAC2401	acetoacetyl-CoA reductase	1(1)	−
XAC2521	uracil phosphoribosyltransferase	2(5)	1(1)
XAC2547	dihydrodipicolinate synthetase	23(227)	−
XAC2678	phosphoribosylaminoimidazole carboxylase	2(4)	1(1)
XAC2679	phosphoribosylaminoimidazole carboxylase catalytic subunit	3(8)	1(1)
XAC2715	acetyl-coenzyme A carboxylase carboxyl transferase	6(20)	4(9)
XAC2717	tryptophan synthase beta chain	−	1(1)
XAC2719	N-(5'-phosphoribosyl) anthranilate isomerase	3(5)	−
XAC2723	aspartate semialdehyde dehydrogenase	4(11)	5(12)
XAC2725	chorismate synthase	2(5)	−
XAC2728	phosphatidylserine decarboxylase	1(1)	−
XAC2740	deoxycytidine triphosphate deaminase	1(1)	−
XAC2762	geranyltranstransferase (farnesyl-diphosphate synthase)	1(2)	1(1)
XAC2783	thioredoxin	4(8)	3(5)
XAC2824	phosphodiesterase-nucleotide pyrophosphatase	1(1)	−
XAC2906	octaprenyl-diphosphate synthase	3(4)	4(4)
XAC2911	bifunctional diaminopimelate decarboxylase/asparta	4(6)	4(4)
XAC2916	aspartate carbamoyltransferase	2(12)	4(10)
XAC2926	pyrroline-5-carboxylate reductase	2(3)	1(1)
XAC2952	succinyl-diaminopimelate desuccinylase	5(12)	3(4)
XAC2959	phosphoribosylformylglycinamide cyclo-ligase	1(7)	2(4)
XAC3009	pyridoxamine 5'-phosphate oxidase	−	1(1)
XAC3011	3-dehydroquinate synthase	2(4)	1(1)
XAC3013	uroporphyrinogen decarboxylase	2(50	1(1)
XAC3068	adenosylmethionine-8-amino-7- oxononanoate aminotransferase	2(3)	1(1)
XAC3103	glutathione synthetase	3(7)	−
XAC3114	pyrroloquinoline quinone biosynthesis protein G	1(1)	−
XAC3170	cytochrome P-450 hydroxylase	−	1(1)
XAC3189	cobalamin biosynthetic protein	−	1(1)
XAC3220	NH3-dependent NAD synthetase	1(2)	−
XAC3341	cysteine synthase	2(7)	−
XAC3390	inosine-uridine preferring nucleoside hydrolase	2(2)	1(1)
XAC3420	glutamate-1-semialdehyde 2	1(2)	1(1)
XAC3423	histidinol-phosphate aminotransferase	1(1)	−
XAC3426	flavin monoamine oxidase-related protein	−	1(1)
XAC3429	acetylornithine aminotransferase	5(31)	2(2)
XAC3437	adenylate kinase	7(83)	5(5)
XAC3447	thiamine biosynthesis protein	−	2(2)
XAC3455	2-isopropylmalate synthase	2(5)	−
XAC3456	3-isopropylmalate dehydrogenase	6(18)	−
XAC3494	aminotransferase	2(7)	1(1)
XAC3500	glutaredoxin-like protein	9(51)	8(19)
XAC3549	phosphoribosylformylglycinamidine synthetase	14(72)	9(16)
XAC3594	phytoene desaturase	3(8)	5(6)
XAC3602	cystathionine gamma-lyase-like protein	3(17)	1(1)
XAC3603	cystathionine beta-synthase	7(18)	6(13)
XAC3623	beta-hydroxydecanoyl-ACP dehydratase	−	2(2)
XAC3625	beta-ketoacyl-[ACP] synthase I	1(1)	−
XAC3628	cysteine synthase	1(2)	−
XAC3830	thioredoxin	1(6)	−
XAC3903	orotate phosphoribosyl transferase	2(2)	−
XAC3923	biosynthetic arginine decarboxylase	1(1)	2(2)
XAC3924	spermidine synthase	2(14)	5(10)
XAC4040	delta-aminolevulinic acid dehydratase	6(30)	7(23)
XAC4051	tryptophan halogenase	−	1(1)
XAC4068	2-dehydropantoate 2-reductase	4(10)	−
XAC4074	ribonucleoside-diphosphate reductase beta chain	7(17)	5(8)
XAC4075	ribonucleoside-diphosphate reductase alpha chain	3(6)	5(8)
XAC4089	halogenase	1(1)	−
XAC4102	hydroxylase	−	1(1)
XAC4109	coproporphyrinogen III oxidase	9(42)	11(20)
XAC4153	cardiolipin synthase	−	1(1)
XAC4179	acetyl coenzyme A synthetase	12(44)	5(8)
XAC4213	shikimate kinase	−	1(1)
XAC4214	GMP synthase	−	1(1)
XAC4220	ferrochelatase	1(3)	−
XAC4251	hexuronic acid isomerase	1(1)	−
XAC4275	tryptophan halogenase	1(2)	−
XAC4276	orotidine 5'-phosphate decarboxylase	4(22)	2(5)
XAC4302	GTP cyclohydrolase I	−	1(1)
	Macromolecule metabolism
XAC0001	chromosomal replication initiator	3(3)	−
XAC0002	DNA polymerase III	12(35)	11(20)
XAC0004	DNA gyrase subunit B	6(17)	3(8)
XAC0023	carboxyl-terminal protease	3(12)	3(6)
XAC0078	ATP-dependent RNA helicase	−	1(1)
XAC0106	MutT/nudix family protein	−	1(1)
XAC0120	TldD protein	8(31)	2(7)
XAC0121	TldD protein	8(25)	1(1)
XAC0122	TldD protein	2(6)	−
XAC0155	trehalose synthase	3(7)	1(1)
XAC0156	1,4-alpha-glucan branching enzyme	1(2)	−
XAC0222	glycerol-3-phosphate dehydrogenase	4(8)	−
XAC0247	acyltransferase	1(2)	−
XAC0249	peptidyl-dipeptidase	12(71)	11(38)
XAC0262	dipeptidyl anminopeptidase	−	1(1)
XAC0274	nuclease	4(11)	1(1)
XAC0293	ATP-dependent RNA helicase	−	1(1)
XAC0306	Glu-tRNAGln amidotransferase A subunit	1(3)	−
XAC0372	hydrolase	1(2)	−
XAC0425	glycogen synthase	−	1(1)
XAC0428	4-alpha-glucanotransferase	1(5)	−
XAC0487	50S ribosomal protein L13	4(14)	7(21)
XAC0488	30S ribosomal protein S9	1(1)	3(5)
XAC0526	ribosomal protein L11 methyltransferase	3(8)	2(4)
XAC0540	ribonuclease	−	1(1)
XAC0541	10kDa chaperonin	5(74)	9(73)
XAC0542	60kDa chaperonin	29(258)	15(96)
XAC0591	dipeptidyl peptidase IV	1(1)	3(3)
XAC0609	zinc protease	8(33)	4(7)
XAC0615	aminopeptidase	3(28)	1(1)
XAC0628	prolyl oligopeptidase	3(8)	1(1)
XAC0631	protease II (oligopeptidase B)	1(3)	1(1)
XAC0637	ATP-dependent HslUV protease peptidase subunit HslV	−	1(1)
XAC0638	ATP-dependent HslUV protease ATP-binding subunit HslU	4(8)	6(11)
XAC0645	aminopeptidase	23(130)	12(25)
XAC0655	sugar kinase	−	1(1)
XAC0669	tail-specific protease	9(28)	6(12)
XAC0709	N-acetylglucosaminidase	−	1(1)
XAC0722	thiol:disulfide interchange protein	4(10)	2(3)
XAC0723	disulfide oxidoreductase	3(10)	1(4)
XAC0751	transcription termination factor NusB	3(9)	2(6)
XAC0865	peptidyl-prolyl cis-trans isomerase	7(33)	3(8)
XAC0881	acid-CoA ligase	−	1(1)
XAC0893	glutaminyl-tRNA synthetase	7(16)	4(8)
XAC0900	peptide methionine sulfoxide reductase	1(1)	−
XAC0909	proline imino-peptidase	3(4)	1(1)
XAC0911	MutT-like protein	3(8)	2(3)
XAC0947	outer membrane lipoprotein precursor	1(1)	−
XAC0951	50S ribosomal protein L25	5(31)	5(13)
XAC0957	elongation factor Tu	20(369)	18(201)
XAC0960	transcription antitermination factor	4(29)	4(9)
XAC0961	50S ribosomal protein L11	6(30)	4(9)
XAC0962	50S ribosomal protein L1	8(82)	10(42)
XAC0963	50S ribosomal protein L10	7(73)	8(33)
XAC0964	50S ribosomal protein L7/L12	3(30)	2(7)
XAC0965	RNA polymerase beta subunit	31(115)	36(104)
XAC0966	RNA polymerase beta' subunit	36(177)	39(118)
XAC0967	30S ribosomal protein S12	2(34)	3(18)
XAC0968	30S ribosomal protein S7	7(39)	8(48)
XAC0969	elongation factor G	32(279)	27(172)
XAC0970	elongation factor Tu	20(369)	−
XAC0971	30S ribosomal protein S10	2(5)	4(17)
XAC0972	50S ribosomal protein L3	5(26)	7(25)
XAC0973	50S ribosomal protein L4	10(45)	5(33)
XAC0974	50S ribosomal protein L23	5(41)	3(19)
XAC0975	50S ribosomal protein L2	5(18)	7(24)
XAC0976	30S ribosomal protein S19	2(6)	1(3)
XAC0977	50S ribosomal protein L22	3(5)	3(19)
XAC0978	30S ribosomal protein S3	7(33)	8(48)
XAC0979	50S ribosomal protein L16	5(31)	6(24)
XAC0980	50S ribosomal protein L29	3(4)	2(4)
XAC0981	30S ribosomal protein S17	2(2)	3(4)
XAC0982	50S ribosomal protein L14	2(14)	3(16)
XAC0983	50S ribosomal protein L24	2(3)	1(2)
XAC0984	50S ribosomal protein L5	10(61)	11(44)
XAC0985	30S ribosomal protein S14	−	2(3)
XAC0986	30S ribosomal protein S8	3(56)	3(38)
XAC0987	50S ribosomal protein L6	6(27)	2(8)
XAC0988	50S ribosomal protein L18	1(3)	2(5)
XAC0989	30S ribosomal protein S5	4(23)	5(8)
XAC0990	50S ribosomal protein L30	1(3)	3(25)
XAC0991	50S ribosomal protein L15	2(54)	4(41)
XAC0993	30S ribosomal protein S13	4(10)	8(31)
XAC0994	30S ribosomal protein S11	2(7)	3(7)
XAC0995	30S ribosomal protein S4	7(32)	10(26)
XAC0996	RNA polymerase alpha subunit	11(70)	15(78)
XAC0997	50S ribosomal protein L17	5(31)	3(7)
XAC1005	peptidyl-prolyl cis-trans isomerase	3(36)	4(22)
XAC1077	peptidyl-prolyl cis-trans isomerase	11(87)	9(40)
XAC1078	ATP-dependent Clp protease proteolytic subunit	3(18)	3(11)
XAC1079	ATP-dependent Clp protease ATP binding subunit	8(67)	3(4)
XAC1080	ATP-dependent serine proteinase La	10(46)	11(19)
XAC1081	histone-like protein	4(39)	2(11)
XAC1085	peptidyl-prolyl cis-trans isomerase	7(20)	6(8)
XAC1091	protein phosphatase	1(2)	−
XAC1109	DNA polymerase III tau and gamma subunits	2(5)	3(6)
XAC1111	recombination protein RecR	1(10)	1(1)
XAC1122	50S ribosomal protein L32	1(2)	1(11)
XAC1132	DNA polymerase III	2(2)	−
XAC1151	low molecular weight heat shock protein	−	2(2)
XAC1155	integral membrane protease subunit	2(2)	1(1)
XAC1156	integral membrane proteinase subunit	4(13)	1(1)
XAC1159	aminopeptidase N	2(4)	3(6)
XAC1199	DNA polymerase III, alpha chain	−	1(1)
XAC1200	prolyl oligopeptidase family protein	−	1(1)
XAC1204	alanyl dipeptidyl peptidase	7(45)	9(11)
XAC1213	carboxylesterase, type B	−	1(1)
XAC1217	dipeptidyl carboxypeptidase	2(3)	−
XAC1247	excinuclease ABC subunit A	5(19)	5(10)
XAC1248	50S ribosomal protein L21	2(8)	1(5)
XAC1249	50S ribosomal protein L27	2(16)	2(14)
XAC1251	30S ribosomal protein S20	1(14)	1(10)
XAC1254	isoleucyl-tRNA synthetase	5(11)	1(2)
XAC1263	DNA repair protein	1(2)	1(2)
XAC1292	30S ribosomal protein S16	1(1)	3(15)
XAC1294	tRNA (guanine-N1-)-methyltransferase	1(2)	−
XAC1295	50S ribosomal protein L19	3(29)	6(31)
XAC1321	periplasmic protease	14(93)	9(21)
XAC1322	GTP binding protein	2(3)	1(1)
XAC1323	signal peptidase I	−	1(1)
XAC1325	ribonuclease III	−	1(1)
XAC1340	helicase-related protein	−	1(1)
XAC1341	DNA ligase	−	1(1)
XAC1349	serine protease	−	1(1)
XAC1375	cyclopropane-fatty-acyl-phospholipid synthase	−	1(1)
XAC1386	methionyl-tRNA synthetase	8(38)	5(8)
XAC1406	DNA polymerase III alpha chain	−	2(3)
XAC1407	ribonuclease HII	−	1(1)
XAC1418	ribosome recycling factor	5(22)	4(5)
XAC1421	elongation factor Ts	9(36)	13(47)
XAC1422	30S ribosomal protein S2	12(91)	11(40)
XAC1428	methionine aminopeptidase	−	1(1)
XAC1441	topoisomerase IV subunit A	1(1)	1(1)
XAC1456	peptidyl-dipeptidase	15(44)	5(14)
XAC1463	phospholipase	1(1)	1(1)
XAC1478	photolyase	1(3)	1(1)
XAC1513	small protein B	1(1)	−
XAC1519	recombination protein N	2(10)	1(1)
XAC1521	heat shock protein GrpE	1(5)	3(7)
XAC1522	DnaK protein	14(72)	21(111)
XAC1523	DnaJ protein	3(8)	3(4)
XAC1550	FKBP-type peptidyl-prolyl cis-trans isomerase (rotamase)	3(9)	2(3)
XAC1564	acetylhydrolase	1(2)	−
XAC1569	tRNA/rRNA methyltransferase	1(23)	3(6)
XAC1582	endonuclease III	−	1(1)
XAC1585	peptidyl-prolyl cis-trans isomerase	9(90)	6(16)
XAC1599	exodeoxyribonuclease I	−	1(1)
XAC1618	asparaginyl-tRNA synthetase	3(9)	3(7)
XAC1620	30S ribosomal protein S6	2(20)	2(11)
XAC1621	30S ribosomal protein S18	2(23)	3(16)
XAC1622	50S ribosomal protein L9	6(52)	4(26)
XAC1623	chromosome segregation protein	2(19)	2(2)
XAC1627	DNA ligase	−	1(1)
XAC1630	initiation factor eIF-2B	4(20)	3(6)
XAC1631	DNA gyrase subunit A	3(6)	5(6)
XAC1653	seryl-tRNA synthetase	3(7)	5(5)
XAC1713	carboxypeptidase-related protein	1(3)	−
XAC1714	topoisomerase IV subunit B	2(2)	3(4)
XAC1726	L-isoaspartate protein carboxylmethyltransferase type II	−	1(1)
XAC1728	lipoprotein	−	1(1)
XAC1732	cell division protein	3(8)	5(9)
XAC1736	GTP-binding protein	1(4)	1(1)
XAC1740	RecA protein	1(2)	2(2)
XAC1742	alanyl-tRNA synthetase	14(42)	9(26)
XAC1780	N-acetylmuramoyl-L-alanine amidase	−	1(1)
XAC1783	polynucleotide adenyltransferase	3(3)	1(1)
XAC1826	histidyl-tRNA synthetase	3(8)	7(8)
XAC1849	elongation factor P	1(2)	−
XAC1863	transcriptional elongation factor	1(1)	1(1)
XAC1875	peptide chain release factor 2	−	1(1)
XAC1876	lysyl-tRNA synthetase heat inducible	−	1(1)
XAC1887	c-di-GMP phosphodiesterase A	−	1(1)
XAC1999	7,8-dihydro-8-oxoguanine-triphosphatase	1(2)	−
XAC2001	ATP-dependent Clp protease subunit	4(12)	5(11)
XAC2008	outer-membrane lipoproteins carrier protein precursor	5(15)	3(7)
XAC2039	oligoribonuclease	−	1(1)
XAC2084	DNA uptake/competence protein	−	1(1)
XAC2111	ribonuclease E	8(15)	8(10)
XAC2112	pseudouridylate synthase	1(1)	1(1)
XAC2179	RadC family protein	−	1(1)
XAC2297	integration host factor	1(2)	−
XAC2298	30S ribosomal protein S1	13(65)	12(81)
XAC2300	50S ribosomal protein L36	−	1(1)
XAC2318	pseudouridylate synthase	1(1)	3(3)
XAC2354	cysteinyl-tRNA synthetase	5(39)	2(4)
XAC2361	peptidase	1(3)	−
XAC2380	elongation factor P	1(7)	2(5)
XAC2405	DNA mismatch repair protein MutL	1(4)	−
XAC2413	ribonuclease D	2(2)	−
XAC2414	ATP-dependent DNA ligase	−	1(1)
XAC2437	type II restriction enzyme XamI	2(3)	1(1)
XAC2450	ATP-dependent DNA helicase	−	1(1)
XAC2514	S-adenosylmethionine:tRNA ribosyltransferase-isomerase	1(1)	1(1)
XAC2528	heat shock protein G	4(16)	9(21)
XAC2537	peptidase	3(14)	1(1)
XAC2541	peptidase	7(15)	1(1)
XAC2545	proline dipeptidase	8(26)	1(1)
XAC2553	A/G-specific adenine glycosylase	−	1(1)
XAC2588	integration host factor	1(3)	−
XAC2589	phenylalanyl-tRNA synthetase beta chain	3(6)	1(1)
XAC2590	phenylalanyl-tRNA synthetase alpha chain	1(1)	1(2)
XAC2591	50S ribosomal protein L20	4(17)	5(27)
XAC2592	50S ribosomal protein L35	−	−
XAC2593	initiation factor IF-3	2(2)	1(1)
XAC2594	threonyl-tRNA synthetase	4(13)	3(12)
XAC2683	polynucleotide phosphorylase	20(116)	18(50)
XAC2684	30S ribosomal protein S15	6(24)	3(9)
XAC2686	ribosomal-binding factor A	−	1(1)
XAC2687	protein chain initiation factor IF-2	10(26)	11(17)
XAC2688	N utilization substance protein A	2(21)	1(2)
XAC2726	adenine-specific methylase	5(35)	3(8)
XAC2745	metallopeptidase	25(131)	22(70)
XAC2747	metallopeptidase	13(88)	11(31)
XAC2754	peptidyl-prolyl cis-trans isomerase	1(7)	1(1)
XAC2763	extracellular protease	−	1(1)
XAC2767	TldD protein	3(6)	5(6)
XAC2770	ribonuclease G	1(1)	−
XAC2781	leucyl-tRNA synthetase	6(20)	8(11)
XAC2789	peptidyl-prolyl cis-trans isomerase	1(1)	1(1)
XAC2813	ATP-dependent RNA helicase	9(45)	7(12)
XAC2823	6-O-methylguanine-DNA methyltransferase	1(2)	−
XAC2833	extracellular serine protease	−	1(1)
XAC2847	glutamyl-tRNA synthetase	4(8)	5(8)
XAC2872	metallopeptidase	1(1)	−
XAC2875	endonuclease V	1(1)	−
XAC2880	pirin	2(2)	−
XAC2898	type I restriction-modification system endonuclease	2(3)	2(3)
XAC2899	type I restriction-modification system specificity determinant	−	1(1)
XAC2900	type I restriction-modification system DNA methylase	8(30)	5(6)
XAC2905	single-stranded DNA binding protein	4(9)	5(8)
XAC2927	histone-like protein	10(186)	9(96)
XAC2932	protease	1(1)	−
XAC2987	proline imino-peptidase	−	1(1)
XAC2999	peptidase	1(1)	1(1)
XAC3042	peptide chain release factor 3	1(2)	1(1)
XAC3058	histone H1	1(12)	1(2)
XAC3107	ATP-dependent helicase	3(5)	1(1)
XAC3122	ATP-dependent RNA helicase	1(1)	2(2)
XAC3123	DNA-binding related protein	6(31)	6(14)
XAC3124	DNA helicase	−	1(1)
XAC3149	holliday junction binding protein	1(1)	−
XAC3154	aspartyl-tRNA synthetase	12(87)	11(29)
XAC3195	ATP-dependent Clp protease subunit	6(39)	1(2)
XAC3217	ribosomal large subunit pseudouridine synthase D	2(3)	1(2)
XAC3303	DNA mismatch repair protein	2(6)	2(2)
XAC3309	aminopeptidase	4(9)	−
XAC3317	acetyltransferase	−	1(1)
XAC3318	aminopeptidase N	12(55)	6(12)
XAC3356	endonuclease	1(4)	−
XAC3389	50S ribosomal protein L31	1(1)	2(5)
XAC3391	ATP-dependent DNA helicase	−	1(1)
XAC3392	translation initiation inhibitor	3(5)	1(3)
XAC3397	ribonuclease PH	1(4)	1(4)
XAC3403	proline dipeptidase	3(8)	2(2)
XAC3462	L-isoaspartate protein carboxylmethyltransferase	8(56)	5(15)
XAC3490	amylosucrase or alpha amylase	−	3(4)
XAC3510	peptide deformylase	1(5)	−
XAC3514	serine protease	1(2)	1(1)
XAC3515	cellulose synthase subunit C	−	1(1)
XAC3550	disulfide isomerase	3(9)	3(6)
XAC3556	aminopeptidase A/I	13(78)	9(33)
XAC3558	DNA polymerase III holoenzyme chi subunit	1(1)	−
XAC3559	valyl-tRNA synthetase	8(21)	6(8)
XAC3567	prolyl-tRNA synthetase	5(10)	4(5)
XAC3568	DNA-binding protein	5(41)	4(14)
XAC3622	DNA polymerase IV	−	1(1)
XAC3627	oligopeptidase A	3(6)	1(1)
XAC3678	ribosomal small subunit pseudouridylate synthase	2(3)	−
XAC3679	ribosomal RNA small subunit methyltransferase C	1(3)	2(2)
XAC3704	DNA polymerase related protein	−	1(1)
XAC3712	metallopeptidase	−	1(1)
XAC3730	methyltransferase	3(23)	−
XAC3782	methionine aminopeptidase	−	1(1)
XAC3800	10-Formyltetrahydrofolate:L-methionyl-tRNA(fMet) N-formyltransferase	2(8)	1(1)
XAC3801	polypeptide deformylase	2(21)	3(5)
XAC3807	DNA topoisomerase I	1(3)	1(1)
XAC3813	protease IV	5(8)	2(3)
XAC3829	ATP-dependent RNA helicase	3(13)	4(6)
XAC3831	transcription termination factor Rho	5(21)	3(8)
XAC3847	N-acyl-L-amino acid amidohydrolase	1(1)	1(1)
XAC3871	O-sialoglycoprotein endopeptidase	1(2)	1(1)
XAC3872	30S ribosomal protein S21	2(9)	2(3)
XAC3876	DNA primase	−	1(1)
XAC3897	tyrosyl-tRNA synthetase	2(2)	−
XAC3902	exodeoxyribonuclease III	1(3)	−
XAC3914	DNA/pantothenate metabolism flavoprotein	5(13)	1(1)
XAC3916	arginyl-tRNA synthetase	4(14)	8(11)
XAC3956	outer membrane lipoprotein Blc	1(2)	−
XAC3979	histone H1 homolog	1(10)	1(2)
XAC3980	protease DO	4(21)	1(1)
XAC3987	leucine aminopeptidase	4(11)	5(6)
XAC4004	peptidase	3(7)	4(7)
XAC4006	tryptophanyl-tRNA synthetase	3(9)	1(4)
XAC4106	dipeptidyl peptidase	1(1)	2(2)
XAC4110	DNA polymerase I	6(8)	1(1)
XAC4151	DNA helicase II	2(6)	1(1)
XAC4158	50S ribosomal protein L33	−	1(1)
XAC4159	50S ribosomal protein L28	2(3)	3(4)
XAC4171	exodeoxyribonuclease III	5(19)	2(4)
XAC4210	glycyl-tRNA synthetase beta chain	6(35)	7(9)
XAC4270	glycerol-3-phosphate acyltransferase	1(2)	2(2)
XAC4281	ATP-dependent DNA helicase	1(4)	−
XAC4310	cardiolipin synthetase	−	1(1)
XAC4335	exodeoxyribonuclease V alpha chain	−	1(1)
XAC4336	exodeoxyribonuclease V beta chain	−	1(1)
XAC4337	exodeoxyribonuclease V gamma chain	−	1(1)
XAC4344	lipoprotein	6(41)	3(11)
XAC4374	50S ribosomal protein L34	1(2)	1(1)
	Cell structure
XAC0047	galactosyltransferase	−	1(1)
XAC0197	acetyltransferase	1(2)	1(2)
XAC0329	outer membrane protein	−	1(1)
XAC0656	rod shape-determining protein	3(16)	5(11)
XAC0657	rod shape-determining protein	−	1(1)
XAC0659	penicillin-binding protein 2	1(4)	−
XAC0664	penicillin-binding protein 6	8(26)	10(19)
XAC0775	UDP-N-acetylmuramoylalanyl-D-glutamate--2	1(4)	−
XAC0776	UDP-N-acetylmuramoylalanyl-D-glutamyl-2	2(2)	−
XAC0779	UDP-N-acetylglucosamine--N-acetylmuramyl-(pentapeptide) pyrophosphoryl-undecaprenol	3(4)	−
XAC0780	UDP-N-acetylmuramate--alanine ligase	4(14)	2(4)
XAC0781	D-alanine--D-alanine ligase B	2(3)	−
XAC0785	UDP-3-O-[3-hydroxymyristoyl] N-acetylglucosamine deacetylase	1(2)	1(1)
XAC0841	prolipoprotein diacylglyceryl transferase	1(1)	−
XAC0999	colicin I receptor	−	1(1)
XAC1012	outer membrane protein	18(432)	16(202)
XAC1094	saccharide biosynthesis regulatory protein	1(1)	−
XAC1113	outer membrane protein Slp	3(43)	3(11)
XAC1133	type IV fimbriae assembly protein	1(1)	−
XAC1148	bifunctional penicillin-binding protein 1C	−	1(1)
XAC1176	glycosyl hydrolase	1(2)	1(1)
XAC1409	UDP-N-acetylglucosamine acyltransferase	2(3)	1(2)
XAC1413	outer membrane antigen	10(50)	8(13)
XAC1417	undecaprenyl pyrophosphate synthetase	1(8)	−
XAC1466	peptidoglycan-associated outer membrane lipoprotein	1(1)	1(1)
XAC1479	OmpA family protein	2(15)	2(6)
XAC1516	outer membrane protein	2(2)	−
XAC1693	glycosyl transferase	−	1(1)
XAC1717	2-dehydro-3-deoxyphosphooctonate aldolase	3(11)	3(4)
XAC1866	wall associated protein	−	1(1)
XAC1957	O-antigen biosynthesis protein	−	1(1)
XAC1966	nucleotide sugar transaminase	1(1)	−
XAC2017	fimbrial biogenesis protein	1(8)	1(2)
XAC2138	L-sorbosone dehydrogenase	2(9)	−
XAC2406	N-acetylmuramoyl-L-alanine amidase	1(1)	−
XAC2458	soluble lytic murein transglycosylase	−	1(1)
XAC2526	lipopolysaccharide synthesis enzyme	2(5)	1(1)
XAC2665	PilY1 protein	7(30)	−
XAC2666	PilX protein	2(3)	−
XAC2672	Oar protein	24(102)	21(62)
XAC2709	cyanoglobin	−	1(1)
XAC2722	FimV protein	−	1(1)
XAC2729	membrane-bound lytic murein transglycosylase D precursor	1(3)	1(1)
XAC2743	Oar protein	16(93)	3(4)
XAC2772	outer membrane protein	1(1)	−
XAC2773	Oar protein	1(1)	1(1)
XAC2829	outer membrane hemin receptor	−	2(2)
XAC2908	UDP-N-acetylmuramoylalanine--D-glutamate ligase	1(1)	−
XAC2923	twitching motility protein	4(10)	1(1)
XAC2965	UDP-N-acetylglucosamine 1-carboxyvinyltransferase	4(22)	5(9)
XAC2967	polysialic acid capsule expression protein	1(1)	1(1)
XAC3074	beta-hexosaminidase	−	1(1)
XAC3098	PilL protein	11(27)	1(1)
XAC3099	pilus biogenesis protein	10(60)	1(2)
XAC3100	pilus biogenesis protein	1(2)	1(1)
XAC3101	PilH protein	3(9)	−
XAC3102	pilus protein	2(11)	1(2)
XAC3109	penicillin-binding protein 1B	1(2)	1(1)
XAC3141	outer membrane protein P6 precursor	5(90)	6(69)
XAC3194	outer membrane receptor for transport of vitamin B	−	2(2)
XAC3225	transglycosylase	2(4)	−
XAC3239	pilus biogenesis protein	2(7)	1(1)
XAC3241	fimbrillin	3(32)	2(3)
XAC3242	fimbrial assembly protein	1(1)	1(1)
XAC3354	outer membrane protein W	4(43)	5(42)
XAC3355	outer membrane protein	1(1)	−
XAC3381	fimbrial assembly protein	4(23)	−
XAC3386	penicillin-binding protein 1A	4(15)	2(2)
XAC3418	Oar protein	−	1(1)
XAC3436	UDP-N-acetylmuramate-L-alanine ligase	2(8)	−
XAC3472	polyphosphate-selective porin O	7(19)	3(7)
XAC3561	soluble lytic murein transglycosylase	1(1)	−
XAC3577	IpsJ protein	1(1)	−
XAC3578	IpsJ protein	−	1(1)
XAC3582	dTDP-4-keto-L-rhamnose reductase	3(4)	1(1)
XAC3583	dTDP-4-dehydrorhamnose 3	4(22)	4(7)
XAC3584	glucose-1-phosphate thymidylyltransferase	4(7)	5(13)
XAC3585	dTDP-glucose 4	5(21)	5(8)
XAC3589	integral membrane protein	1(2)	−
XAC3598	O-antigen biosynthesis protein (truncated)	−	2(2)
XAC3605	outer membrane protein	6(8)	2(2)
XAC3607	type II secretion system protein-like protein	3(6)	−
XAC3644	UDP-N-acetylglucosamine pyrophosphorylase	2(3)	1(1)
XAC3664	outer membrane protein	−	1(2)
XAC3667	outer membrane protein	2(5)	−
XAC3687	alanine racemase	6(23)	−
XAC3742	UDP-galactopyranose mutase	−	1(1)
XAC3756	ferrichrome-iron receptor 3	−	1(1)
XAC3805	fimbrial protein	1(1)	−
XAC3912	phosphomannomutase	2(2)	1(1)
XAC4049	SapC protein	1(3)	−
XAC4084	ankyrin-like protein	1(11)	2(2)
XAC4088	dolichyl-phosphate mannose synthase related protein	−	1(1)
XAC4093	membrane protein	1(1)	−
XAC4372	60kDa inner-membrane protein	1(4)	1(1)
XACb0007	lytic murein transglycosylase	2(4)	4(6)
	Cellular processes
XAC0126	iron transporter	1(1)	−
XAC0144	TonB-dependent receptor	−	1(1)
XAC0162	C4-dicarboxylate transport system	−	1(1)
XAC0176	ferripyoverdine receptor	8(33)	1(1)
XAC0182	ABC transporter ATP-binding protein	−	1(1)
XAC0192	partition protein	3(6)	−
XAC0304	gas vesicle protein	3(16)	1(1)
XAC0313	type V secretory pathway protein	−	1(1)
XAC0317	MFS transporter	−	1(1)
XAC0422	ABC transporter substrate binding protein	1(3)	−
XAC0438	component of multidrug efflux system	−	1(1)
XAC0439	cation efflux system protein	−	1(1)
XAC0493	bacterioferritin	1(1)	1(2)
XAC0604	trehalase	2(2)	−
XAC0611	chemotaxis protein	1(2)	1(1)
XAC0642	MFS transporter	−	1(1)
XAC0690	TonB-dependent receptor	−	1(1)
XAC0716	TonB-dependent receptor	2(2)	−
XAC0741	ABC transporter ATP-binding protein	4(27)	1(2)
XAC0757	potassium-transporting ATPase	2(5)	1(1)
XAC0772	cell division protein	2(2)	−
XAC0778	cell division protein	−	1(1)
XAC0782	cell division protein	1(1)	−
XAC0783	cell division protein	3(6)	1(2)
XAC0784	cell division protein	2(8)	1(1)
XAC0788	preprotein translocase SecA subunit	11(37)	3(6)
XAC0821	voltage-gated potassium channel beta subunit	1(1)	−
XAC0823	outer membrane hemin receptor	12(54)	−
XAC0832	ABC transporter ATP-binding protein	1(5)	−
XAC0888	glucose-fructose oxidoreductase	1(1)	−
XAC0953	GTP-binding protein	−	1(1)
XAC0992	preprotein translocase SecY subunit	−	1(4)
XAC1004	GTP-binding elongation factor protein	8(58)	5(28)
XAC1017	ABC transporter sulfate binding protein	1(1)	1(1)
XAC1143	TonB-dependent receptor	2(5)	1(1)
XAC1149	bacterioferritin	−	1(1)
XAC1215	MFS transporter	−	1(1)
XAC1224	cell division topological specificity factor	1(5)	1(1)
XAC1225	septum site-determining protein	10(57)	4(16)
XAC1226	cell division inhibitor	2(2)	1(2)
XAC1276	TonB-dependent receptor	−	1(1)
XAC1281	chemotaxis protein	1(1)	−
XAC1289	signal recognition particle protein	3(7)	1(1)
XAC1326	GTP-binding protein	5(13)	1(1)
XAC1389	ABC transporter ATP-binding protein	2(6)	−
XAC1435	iron receptor	6(15)	−
XAC1438	bacterioferritin	−	1(1)
XAC1444	outer membrane efflux protein	1(4)	−
XAC1530	ABC transporter ATP-binding protein	1(1)	1(1)
XAC1547	ABC transporter ATP-binding protein	1(3)	1(1)
XAC1549	ABC transporter vitamin B12 uptake permease	1(1)	−
XAC1593	ABC transporter ATP-binding protein	−	1(1)
XAC1624	cell division protein	1(1)	−
XAC1704	ABC transporter ATP-binding protein	−	1(1)
XAC1711	transport protein	−	1(1)
XAC1746	chemotaxis protein	−	1(1)
XAC1777	MFS transporter	−	1(1)
XAC1892	chemotaxis protein	−	1(1)
XAC1896	chemotaxis protein	−	1(1)
XAC1900	chemotaxis protein	−	1(1)
XAC1902	chemotaxis protein	−	1(1)
XAC1904	chemotaxis response regulator	1(1)	−
XAC1931	chemotaxis related protein	−	1(1)
XAC1935	flagellar protein	−	1(2)
XAC1937	flagellar protein	−	1(2)
XAC1944	flagellar biosynthetic protein	−	1(2)
XAC1951	flagellar protein	−	1(2)
XAC1954	flagellar protein	−	1(2)
XAC1988	flagellar protein	−	1(2)
XAC2006	cell division protein	1(1)	1(2)
XAC2064	cation efflux system protein	1(1)	1(2)
XAC2085	biopolymer transport protein	1(12)	1(1)
XAC2087	ABC transporter ATP-binding protein	2(3)	−
XAC2169	methyl-accepting chemotaxis protein	1(1)	1(2)
XAC2185	ferrichrome-iron receptor	1(1)	−
XAC2193	TonB-dependent receptor	−	1(2)
XAC2310	ABC transporter sugar binding protein	−	1(2)
XAC2334	ABC transporter ATP-binding protein	2(2)	−
XAC2335	transport protein	2(2)	1(1)
XAC2389	ABC transporter ATP-binding protein	−	1(2)
XAC2466	polar amino acid transporter	1(2)	1(2)
XAC2476	periplasmic putrescine-binding protein; permease protein	2(3)	−
XAC2501	multiphosphoryl transfer protein	−	1(2)
XAC2503	PTS system, fructose-specific IIBC component	−	1(2)
XAC2510	protein-export membrane protein	−	1(1)
XAC2511	protein-export membrane protein	4(10)	1(1)
XAC2512	preprotein translocase YajC subunit	−	1(2)
XAC2520	TonB-dependent receptor	−	1(2)
XAC2531	TonB-dependent receptor	13(54)	−
XAC2535	TonB-dependent receptor	1(1)	1(2)
XAC2552	cell division protein	1(3)	1(2)
XAC2600	TonB-dependent receptor	2(7)	1(1)
XAC2742	TonB-dependent receptor	11(55)	1(2)
XAC2797	ABC transporter ATP-binding protein	−	1(2)
XAC2825	chloride channel	−	1(2)
XAC2830	TonB-dependent receptor	1(7)	−
XAC2865	chemotaxis histidine protein kinase	−	1(2)
XAC2866	chemotaxis protein	−	1(1)
XAC2869	response regulator for chemotaxis	−	1(1)
XAC2915	osmotically inducible protein	1(4)	−
XAC2936	ABC transporter ATP-binding protein	1(2)	1(1)
XAC2937	ABC transporter permease	−	1(1)
XAC2941	TonB-dependent receptor	5(11)	−
XAC2957	permease	2(4)	1(1)
XAC2971	ABC transporter ATP-binding protein	1(1)	1(1)
XAC2975	HPr kinase/phosphatase	2(2)	1(1)
XAC2980	Mg++ transporter	1(1)	−
XAC3027	MFS transporter	−	1(1)
XAC3050	TonB-dependent receptor	9(32)	1(2)
XAC3071	TonB-dependent receptor	5(8)	−
XAC3132	chemotaxis protein	−	1(1)
XAC3158	TonB-dependent receptor	−	1(1)
XAC3165	ABC transporter ATP-binding protein	1(1)	1(1)
XAC3168	ferric enterobactin receptor	1(1)	−
XAC3180	iron transporter	−	1(1)
XAC3207	ferric enterobactin receptor	3(14)	1(2)
XAC3308	large-conductance mechanosensitive channel	2(4)	−
XAC3311	TonB-dependent receptor	1(2)	1(1)
XAC3334	TonB-dependent receptor	5(5)	1(2)
XAC3358	molybdate-binding periplasmic protein; permease	2(4)	−
XAC3370	outer membrane receptor for ferric iron uptake	19(139)	1(1)
XAC3427	TonB-dependent receptor	−	1(1)
XAC3430	ion transporter	−	1(1)
XAC3444	TonB-dependent receptor	35(869)	18(100)
XAC3481	periplasmic iron-binding protein	−	1(1)
XAC3489	TonB-dependent receptor	−	3(8)
XAC3498	outer membrane receptor for ferric iron uptake	6(46)	−
XAC3560	TonB-dependent receptor	1(1)	−
XAC3600	ABC transporter ATP-binding protein	1(5)	1(1)
XAC3620	siderophore receptor protein	2(2)	−
XAC3694	chemotaxis MotB protein	−	1(1)
XAC3699	ABC-2 type transporter	1(1)	−
XAC3717	amino acid transporter	−	1(1)
XAC3768	chemotaxis protein	−	1(1)
XAC3827	cell division protein	−	1(1)
XAC3905	chromosome partitioning protein	3(5)	1(1)
XAC3906	chromosome partitioning protein	5(11)	−
XAC4036	iron-uptake factor	1(1)	−
XAC4048	TonB-dependent receptor	11(45)	−
XAC4054	sodium ABC transporter ATP-binding protein	−	1(1)
XAC4062	TonB-dependent receptor	−	1(1)
XAC4065	ABC transporter ATP-binding protein	3(5)	1(2)
XAC4176	solute:Na+ symporter	1(2)	−
XAC4354	amino acid transporter	1(1)	−
XAC4368	TonB-dependent receptor	−	1(1)
	Mobile genetic elements
XAC0089	abortive infection phage resistance protein	−	1(2)
XAC1054	integrase	−	1(2)
XAC1063	phage-related lysozyme	−	1(2)
XAC1504	ISxcd1 transposase	1(5)	−
XAC1510	phage-related integrase	−	1(2)
XAC1662	phage-related protein	−	1(2)
XAC1735	host factor-I protein	−	1(2)
XAC1872	transposase	−	1(2)
XAC2100	ISxac2 transposase	1(5)	−
XAC2215	phage-related protein	−	1(1)
XAC2261	plasmid-related protein	1(2)	−
XAC2286	phage-related integrase	1(1)	1(1)
XAC2418	shufflon-specific recombinase	−	1(1)
XAC2422	plasmid-related protein	−	1(1)
XAC2423	IS1478 transposase	−	1(1)
XAC2426	ISxcd1 transposase	1(5)	−
XAC2430	Tn5044 transposase	−	1(1)
XAC2433	resolvase	−	1(1)
XAC2628	phage-related integrase	−	1(1)
XAC2645	phage-related terminase	−	1(1)
XAC2650	aldehyde dehydrogenase	−	1(1)
XAC2890	ISxac2 transposase	1(5)	−
XAC3226	Tn5044 transposase	−	1(1)
XAC3233	transposase	−	1(1)
XAC3283	ISxac2 transposase	1(5)	−
XAC3298	integrase	1(1)	−
XAC3764	ISxac2 transposase	1(5)	−
XAC3944	ISxac2 transposase	1(5)	−
XACa0004	ISxac2 transposase	1(5)	−
XACa0018	partition protein A	5(11)	1(1)
XACa0029	transposase	−	1(1)
XACa0033	ISxac1 transposase	−	1(1)
XACa0041	partition protein A	3(19)	1(2)
XACa0042	KfrA protein	1(5)	−
XACb0008	Tn5044 transposase	−	1(1)
XACb0010	cointegrate resolution protein T	1(4)	1(2)
XACb0014	ISxac2 transposase	1(5)	−
XACb0019	partition protein A	5(11)	−
XACb0031	TrwC protein	−	1(1)
XACb0051	ISxac2 transposase	1(5)	−
XACb0052	partition gene repressor	1(2)	−
XACb0053	partition protein B	−	1(1)
XACb0054	partition protein A	1(1)	−
XACb0067	Tn5045 transposase	−	1(1)
	Pathogenicity, virulence and adaptation
XAC0008	TonB protein	1(7)	1(2)
XAC0009	biopolymer transport ExbB protein	7(51)	2(12)
XAC0030	cellulase	−	1(2)
XAC0108	AtsE	2(9)	−
XAC0129	chloroacetaldehyde dehydrogenase	1(1)	−
XAC0159	carboxylesterase type B	−	1(2)
XAC0209	superoxide dismutase like protein	1(2)	1(2)
XAC0237	AMP-ligase	−	1(2)
XAC0393	HpaF protein	−	1(2)
XAC0394	HrpF protein	−	1(2)
XAC0405	HrcV protein	−	1(2)
XAC0406	HrcU protein	−	1(2)
XAC0412	HrcN protein	−	1(2)
XAC0447	nuclease	−	1(2)
XAC0483	CAP-like protein	2(17)	1(4)
XAC0618	periplasmic glucan biosynthesis protein	−	1(2)
XAC0641	multidrug resistance efflux pump	−	1(2)
XAC0695	type II secretion system protein D	−	1(2)
XAC0696	type II secretion system protein E	−	1(2)
XAC0863	dimethyladenosine transferase	2(6)	−
XAC0866	organic solvent tolerance precursor	4(9)	1(1)
XAC0906	alkyl hydroperoxide reductase subunit F	−	1(2)
XAC0907	alkyl hydroperoxide reductase subunit C	4(34)	1(2)
XAC1007	glutathione S-transferase	2(3)	−
XAC1211	catalase	1(2)	1(2)
XAC1256	penicillin tolerance protein	2(2)	−
XAC1267	Hsp90xo protein	1(3)	1(1)
XAC1301	catalase/peroxidase	6(14)	1(1)
XAC1337	cold shock protein	1(10)	1(1)
XAC1368	virulence protein	−	1(2)
XAC1445	multidrug resistance efflux pump	−	1(2)
XAC1446	multidrug resistance membrane translocase	−	1(2)
XAC1461	glutathione S-transferase	1(5)	−
XAC1474	glutathione S-transferase	−	1(2)
XAC1482	RND multidrug efflux membrane fusion protein	−	1(1)
XAC1483	RND multidrug efflux transporter MexF	−	1(1)
XAC1495	virulence regulator	3(15)	1(1)
XAC1527	RND efflux membrane fusion protein	−	1(1)
XAC1707	general stress protein	−	1(1)
XAC1709	hemolysin	2(2)	1(1)
XAC1725	survival protein	1(1)	1(1)
XAC1793	glucan 1	2(5)	−
XAC1815	filamentous haemagglutinin	−	1(1)
XAC1864	regulatory protein	1(1)	1(1)
XAC1877	response regulator	1(4)	−
XAC1880	RpfB protein	1(1)	−
XAC1882	aconitase	7(17)	1(2)
XAC1918	hemolysin related protein	−	1(1)
XAC2145	cation efflux system protein	−	1(1)
XAC2151	YapH protein	3(3)	−
XAC2197	hemolysin- type calcium binding protein	−	1(1)
XAC2201	hemolysin secretion protein D	−	1(1)
XAC2230	glutathione S-transferase	1(1)	−
XAC2341	glutaryl-7-ACA acylase precursor	5(9)	1(1)
XAC2369	general stress protein	1(1)	−
XAC2386	superoxidase dismutase	4(17)	2(4)
XAC2395	major cold shock protein	2(34)	2(8)
XAC2416	virulence regulator	3(20)	1(2)
XAC2460	glutathione S-transferase	1(3)	−
XAC2498	multidrug resistance protein	1(16)	1(4)
XAC2499	multidrug efflux transporter	−	1(1)
XAC2504	regulator of pathogenicity factors	−	1(2)
XAC2513	Queuine tRNA-ribosyltransferase	−	1(2)
XAC2522	cellulase	2(2)	−
XAC2575	GumL protein	−	1(1)
XAC2576	GumK protein	−	1(1)
XAC2584	GumC protein	2(10)	1(1)
XAC2585	GumB protein	3(15)	1(2)
XAC2614	VirB4 protein	9(30)	1(1)
XAC2618	VirB11 protein	4(12)	1(2)
XAC2619	VirB10 protein	5(19)	1(1)
XAC2620	VirB9 protein	4(9)	1(1)
XAC2621	VirB8 protein	3(8)	1(2)
XAC2623	VirD4 protein	1(2)	−
XAC2800	RND efflux membrane fusion protein	−	1(1)
XAC2806	beta-lactamase	3(5)	−
XAC2881	carbon starvation protein A	3(14)	−
XAC2986	pectate lyase II	−	1(1)
XAC3048	heat shock protein	4(21)	1(2)
XAC3057	beta-lactamase	3(5)	−
XAC3076	glucan 1,4-beta-glucosidase	−	1(1)
XAC3091	copper homeostasis protein	2(5)	−
XAC3104	TonB protein	−	1(1)
XAC3142	TolB protein	11(34)	2(4)
XAC3143	TolA protein	1(2)	−
XAC3144	TolR protein	2(9)	1(2)
XAC3145	TolQ protein	7(33)	3(20)
XAC3211	trehalose-6-phosphate synthase	2(4)	−
XAC3218	competence lipoprotein	3(3)	1(2)
XAC3256	virulence regulator	1(7)	1(2)
XAC3326	acriflavin resistance protein	1(1)	−
XAC3327	RND efflux membrane fusion protein	1(3)	−
XAC3357	beta-lactamase	1(1)	1(1)
XAC3463	TolC protein	12(64)	2(4)
XAC3491	NonF-related protein	1(2)	1(2)
XAC3516	cellulase	−	1(1)
XAC3534	general secretion pathway protein D	2(9)	1(2)
XAC3535	general secretion pathway protein N	−	1(1)
XAC3537	general secretion pathway protein L	−	1(1)
XAC3544	general secretion pathway protein E	−	1(1)
XAC3579	phosphoglucomutase/phosphomannomutase	12(61)	5(14)
XAC3580	phosphomannose isomerase/GDP-mannose pyrophosphorylase	12(59)	4(12)
XAC3630	copper resistance protein A precursor	−	1(1)
XAC3848	membrane fusion protein precursor	1(1)	−
XAC3849	acriflavin resistance protein	1(5)	1(1)
XAC4005	beta-lactamase related protein	1(1)	−
XAC4052	TonB-like protein	3(10)	1(2)
XAC4105	AMP-ligase	1(2)	1(2)
XAC4209	colicin V secretion ABC transporter ATP-binding protein	−	1(1)
XAC4212	general secretory pathway related protein	1(1)	1(1)
XAC4231	glucan 1,4-beta-glucosidase	−	1(1)
XAC4273	OmpA-related protein	11(55)	1(2)
XAC4274	OmpA-related protein	16(46)	3(8)
XAC4284	periplasmic glucan biosynthesis protein	2(3)	1(2)
XAC4339	toluene tolerance protein	1(3)	−
XAC4340	toluene tolerance protein	1(3)	−
XAC4341	toluene tolerance protein	2(8)	−
XAC4342	toluene tolerance protein	5(39)	3(14)
XAC4370	thiophene and furan oxidation protein	−	1(1)
XACa0022	avirulence protein (or XACa0039 or ACb0015 or XACb0065)	1(1)	−	PthA isoforms
XACb0038	VirB10 protein	−	1(1)
XACb0040	VirB8 protein	1(1)	−
	Hypothetical
XAC0006	conserved hypothetical protein	1(6)	1(1)
XAC0007	conserved hypothetical protein	8(17)	1(1)
XAC0015	hypothetical protein	−	1(1)
XAC0024	conserved hypothetical protein	1(3)	−
XAC0025	Xanthomonas conserved hypothetical protein	1(1)	1(1)
XAC0026	conserved hypothetical protein	3(8)	1(1)
XAC0027	Xanthomonas conserved hypothetical protein	1(1)	−
XAC0036	Xanthomonas conserved hypothetical protein	1(6)	−
XAC0048	hypothetical protein	−	1(1)
XAC0055	hypothetical protein	−	1(1)
XAC0061	conserved hypothetical protein	−	1(1)
XAC0062	conserved hypothetical protein	−	1(1)
XAC0072	conserved hypothetical protein	−	1(1)
XAC0077	conserved hypothetical protein	−	1(1)
XAC0087	hypothetical protein	−	1(1)
XAC0092	hypothetical protein	−	1(1)
XAC0107	hypothetical protein	−	1(1)
XAC0112	conserved hypothetical protein	1(4)	−
XAC0114	hypothetical protein	−	1(1)
XAC0115	conserved hypothetical protein	−	1(1)
XAC0139	Xanthomonas conserved hypothetical protein	1(1)	−
XAC0141	conserved hypothetical protein	2(7)	2(6)
XAC0145	conserved hypothetical protein	−	1(1)
XAC0147	hypothetical protein	−	1(1)
XAC0149	hypothetical protein	−	1(1)
XAC0173	Xanthomonas conserved hypothetical protein	−	1(1)
XAC0178	conserved hypothetical protein	2(5)	1(1)
XAC0185	conserved hypothetical protein	1(1)	−
XAC0186	conserved hypothetical protein	1(1)	−
XAC0190	Xanthomonas conserved hypothetical protein	1(1)	−
XAC0193	conserved hypothetical protein	−	1(1)
XAC0198	conserved hypothetical protein	−	1(1)
XAC0199	conserved hypothetical protein	8(29)	1(1)
XAC0200	conserved hypothetical protein	1(1)	−
XAC0212	conserved hypothetical protein	1(5)	1(1)
XAC0219	Xanthomonas conserved hypothetical protein	1(3)	−
XAC0223	conserved hypothetical protein	6(93)	5(38)
XAC0227	hypothetical protein	1(5)	−
XAC0241	conserved hypothetical protein	3(14)	1(2)
XAC0245	conserved hypothetical protein	−	1(1)
XAC0258	conserved hypothetical protein	2(4)	1(1)
XAC0259	conserved hypothetical protein	−	1(2)
XAC0270	conserved hypothetical protein	1(1)	−
XAC0272	Xanthomonas conserved hypothetical protein	5(16)	−
XAC0289	conserved hypothetical protein	2(11)	1(1)
XAC0292	conserved hypothetical protein	3(31)	1(2)
XAC0294	conserved hypothetical protein	1(5)	1(1)
XAC0335	conserved hypothetical protein	2(5)	1(4)
XAC0340	conserved hypothetical protein	−	1(2)
XAC0374	conserved hypothetical protein	1(1)	−
XAC0381	conserved hypothetical protein	1(3)	−
XAC0419	Xanthomonas conserved hypothetical protein	1(1)	−
XAC0420	conserved hypothetical protein	1(1)	1(1)
XAC0450	conserved hypothetical protein	−	1(2)
XAC0455	Xanthomonas conserved hypothetical protein	1(2)	−
XAC0463	conserved hypothetical protein	1(1)	−
XAC0468	conserved hypothetical protein	1(2)	−
XAC0475	conserved hypothetical protein	1(2)	−
XAC0482	conserved hypothetical protein	1(1)	−
XAC0498	hypothetical protein	−	1(2)
XAC0510	conserved hypothetical protein	−	1(2)
XAC0515	conserved hypothetical protein	1(1)	−
XAC0544	conserved hypothetical protein	1(1)	−
XAC0555	conserved hypothetical protein	6(36)	1(2)
XAC0556	hypothetical protein	−	1(2)
XAC0573	Xanthomonas conserved hypothetical protein	1(2)	1(1)
XAC0574	Xanthomonas conserved hypothetical protein	1(1)	−
XAC0592	conserved hypothetical protein	−	1(2)
XAC0594	hypothetical protein	−	1(2)
XAC0603	conserved hypothetical protein	2(2)	1(2)
XAC0623	conserved hypothetical protein	2(4)	1(1)
XAC0625	conserved hypothetical protein	2(5)	−
XAC0635	conserved hypothetical protein	3(6)	−
XAC0646	Xanthomonas conserved hypothetical protein	1(1)	−
XAC0666	conserved hypothetical protein	2(3)	−
XAC0672	conserved hypothetical protein	2(2)	−
XAC0675	hypothetical protein	−	1(2)
XAC0678	conserved hypothetical protein	−	1(2)
XAC0687	conserved hypothetical protein	2(2)	−
XAC0754	hypothetical protein	−	1(2)
XAC0765	conserved hypothetical protein	6(28)	1(1)
XAC0766	conserved hypothetical protein	1(2)	−
XAC0805	conserved hypothetical protein	4(15)	1(1)
XAC0822	Xanthomonas conserved hypothetical protein	1(8)	−
XAC0836	conserved hypothetical protein	1(2)	−
XAC0838	conserved hypothetical protein	3(14)	−
XAC0853	hypothetical protein	−	1(2)
XAC0868	hypothetical protein	−	1(2)
XAC0886	Xanthomonas conserved hypothetical protein	−	1(2)
XAC0890	hypothetical protein	−	1(2)
XAC0901	conserved hypothetical protein	2(7)	−
XAC0913	conserved hypothetical protein	1(2)	−
XAC0914	conserved hypothetical protein	−	1(2)
XAC0915	conserved hypothetical protein	−	1(2)
XAC0946	conserved hypothetical protein	3(8)	1(1)
XAC1013	conserved hypothetical protein	1(3)	1(1)
XAC1030	conserved hypothetical protein	1(4)	1(2)
XAC1036	conserved hypothetical protein	2(5)	1(2)
XAC1045	conserved hypothetical protein	2(6)	−
XAC1055	hypothetical protein	1(1)	1(1)
XAC1062	hypothetical protein	4(13)	1(1)
XAC1093	conserved hypothetical protein	2(4)	1(2)
XAC1105	hypothetical protein	−	1(2)
XAC1110	conserved hypothetical protein	2(6)	−
XAC1117	conserved hypothetical protein	1(1)	−
XAC1121	conserved hypothetical protein	2(6)	1(1)
XAC1131	conserved hypothetical protein	1(3)	−
XAC1145	conserved hypothetical protein	3(7)	1(1)
XAC1153	hypothetical protein	−	1(2)
XAC1161	conserved hypothetical protein	−	1(2)
XAC1166	Xanthomonas conserved hypothetical protein	1(2)	−
XAC1177	conserved hypothetical protein	−	1(2)
XAC1179	conserved hypothetical protein	2(3)	−
XAC1190	conserved hypothetical protein	−	1(2)
XAC1191	Xanthomonas conserved hypothetical protein	−	1(2)
XAC1195	hypothetical protein	1(1)	−
XAC1198	conserved hypothetical protein	−	1(2)
XAC1201	conserved hypothetical protein	3(18)	1(2)
XAC1203	Xanthomonas conserved hypothetical protein	−	1(2)
XAC1227	conserved hypothetical protein	3(5)	1(4)
XAC1230	conserved hypothetical protein	16(115)	6(36)
XAC1238	hypothetical protein	−	1(2)
XAC1244	conserved hypothetical protein	2(4)	−
XAC1245	conserved hypothetical protein	1(2)	−
XAC1246	conserved hypothetical protein	1(4)	1(2)
XAC1262	conserved hypothetical protein	9(31)	1(1)
XAC1268	conserved hypothetical protein	−	1(1)
XAC1278	conserved hypothetical protein	1(1)	−
XAC1302	conserved hypothetical protein	1(1)	−
XAC1306	conserved hypothetical protein	4(6)	1(1)
XAC1324	conserved hypothetical protein	2(6)	1(1)
XAC1328	conserved hypothetical protein	1(2)	−
XAC1330	conserved hypothetical protein	1(1)	−
XAC1344	hypothetical protein	−	1(1)
XAC1346	conserved hypothetical protein	1(3)	1(1)
XAC1364	Xanthomonas conserved hypothetical protein	5(10)	−
XAC1365	conserved hypothetical protein	1(1)	−
XAC1369	conserved hypothetical protein	1(1)	−
XAC1387	conserved hypothetical protein	2(8)	−
XAC1388	hypothetical protein	−	1(1)
XAC1393	conserved hypothetical protein	4(17)	1(1)
XAC1420	conserved hypothetical protein	−	1(1)
XAC1434	conserved hypothetical protein	−	1(1)
XAC1440	hypothetical protein	−	1(1)
XAC1453	conserved hypothetical protein	1(9)	−
XAC1471	hypothetical protein	−	1(1)
XAC1476	conserved hypothetical protein	1(1)	−
XAC1490	conserved hypothetical protein	−	1(1)
XAC1492	conserved hypothetical protein	6(99)	1(1)
XAC1497	hypothetical protein	3(5)	−
XAC1503	Xanthomonas conserved hypothetical protein	6(16)	1(1)
XAC1508	hypothetical protein	−	1(1)
XAC1509	hypothetical protein	−	1(1)
XAC1514	conserved hypothetical protein	3(10)	−
XAC1532	conserved hypothetical protein	1(2)	−
XAC1537	hypothetical protein	−	1(1)
XAC1541	conserved hypothetical protein	1(1)	−
XAC1543	conserved hypothetical protein	2(3)	1(1)
XAC1552	conserved hypothetical protein	1(3)	−
XAC1553	conserved hypothetical protein	−	1(1)
XAC1558	conserved hypothetical protein	5(14)	1(2)
XAC1563	hypothetical protein	−	1(1)
XAC1570	conserved hypothetical protein	−	1(1)
XAC1590	conserved hypothetical protein	1(2)	−
XAC1594	hypothetical protein	−	1(1)
XAC1598	conserved hypothetical protein	1(1)	−
XAC1606	hypothetical protein	−	1(1)
XAC1609	hypothetical protein	−	1(1)
XAC1610	hypothetical protein	−	1(1)
XAC1619	conserved hypothetical protein	−	1(1)
XAC1632	hypothetical protein	−	1(1)
XAC1652	conserved hypothetical protein	−	1(1)
XAC1671	conserved hypothetical protein	1(1)	1(1)
XAC1694	hypothetical protein	−	1(1)
XAC1697	conserved hypothetical protein	−	1(1)
XAC1710	conserved hypothetical protein	3(38)	2(4)
XAC1712	hypothetical protein	−	1(1)
XAC1727	conserved hypothetical protein	1(6)	1(2)
XAC1730	conserved hypothetical protein	3(8)	1(1)
XAC1749	conserved hypothetical protein	1(2)	−
XAC1756	conserved hypothetical protein	6(17)	1(1)
XAC1758	Xanthomonas conserved hypothetical protein	1(2)	−
XAC1761	conserved hypothetical protein	2(4)	−
XAC1779	Xanthomonas conserved hypothetical protein	1(1)	−
XAC1791	hypothetical protein	−	1(1)
XAC1799	conserved hypothetical protein	1(1)	1(4)
XAC1806	conserved hypothetical protein	−	1(1)
XAC1836	Xanthomonas conserved hypothetical protein	−	1(1)
XAC1846	conserved hypothetical protein	−	1(1)
XAC1847	hypothetical protein	−	1(1)
XAC1868	hypothetical protein	−	1(1)
XAC1869	hypothetical protein	−	1(1)
XAC1913	hypothetical protein	2(7)	−
XAC1922	hypothetical protein	−	1(1)
XAC1971	hypothetical protein	−	1(1)
XAC1993	conserved hypothetical protein	−	1(1)
XAC1997	conserved hypothetical protein	−	1(1)
XAC2009	conserved hypothetical protein	−	1(1)
XAC2016	conserved hypothetical protein	−	1(1)
XAC2018	conserved hypothetical protein	1(4)	1(1)
XAC2019	conserved hypothetical protein	1(4)	1(1)
XAC2020	conserved hypothetical protein	7(18)	1(4)
XAC2083	conserved hypothetical protein	5(20)	1(2)
XAC2091	conserved hypothetical protein	−	1(1)
XAC2106	conserved hypothetical protein	−	1(1)
XAC2117	hypothetical protein	−	1(1)
XAC2152	conserved hypothetical protein	2(6)	−
XAC2154	conserved hypothetical protein	2(16)	−
XAC2156	conserved hypothetical protein	2(13)	1(1)
XAC2160	hypothetical protein	−	1(1)
XAC2163	conserved hypothetical protein	−	1(1)
XAC2184	hypothetical protein	−	1(1)
XAC2196	hypothetical protein	−	1(1)
XAC2206	hypothetical protein	−	1(1)
XAC2208	conserved hypothetical protein	−	1(1)
XAC2220	hypothetical protein	−	1(1)
XAC2223	conserved hypothetical protein	−	1(1)
XAC2227	conserved hypothetical protein	−	1(1)
XAC2246	hypothetical protein	−	1(1)
XAC2247	conserved hypothetical protein	−	1(1)
XAC2252	hypothetical protein	1(1)	1(1)
XAC2259	hypothetical protein	−	1(1)
XAC2263	hypothetical protein	−	1(1)
XAC2266	hypothetical protein	−	1(1)
XAC2272	hypothetical protein	−	1(1)
XAC2274	hypothetical protein	−	1(1)
XAC2290	conserved hypothetical protein	1(2)	−
XAC2295	conserved hypothetical protein	3(6)	−
XAC2302	conserved hypothetical protein	2(7)	1(1)
XAC2307	conserved hypothetical protein	3(5)	−
XAC2312	conserved hypothetical protein	1(1)	1(2)
XAC2317	conserved hypothetical protein	1(2)	−
XAC2319	conserved hypothetical protein	1(15)	−
XAC2375	conserved hypothetical protein	1(1)	1(1)
XAC2378	conserved hypothetical protein	1(2)	−
XAC2381	conserved hypothetical protein	−	1(1)
XAC2397	conserved hypothetical protein	−	1(1)
XAC2398	conserved hypothetical protein	1(3)	1(1)
XAC2402	conserved hypothetical protein	2(10)	1(1)
XAC2404	conserved hypothetical protein	1(4)	1(1)
XAC2434	conserved hypothetical protein	2(4)	1(1)
XAC2461	hypothetical protein	−	1(1)
XAC2483	conserved hypothetical protein	−	1(4)
XAC2491	conserved hypothetical protein	1(2)	−
XAC2496	conserved hypothetical protein	33(166)	6(32)
XAC2506	hypothetical protein	−	1(1)
XAC2525	conserved hypothetical protein	5(58)	1(6)
XAC2527	conserved hypothetical protein	−	1(1)
XAC2530	conserved hypothetical protein	4(4)	−
XAC2534	conserved hypothetical protein	−	1(1)
XAC2540	conserved hypothetical protein	6(9)	−
XAC2543	conserved hypothetical protein	1(1)	−
XAC2544	conserved hypothetical protein	23(102)	1(1)
XAC2550	conserved hypothetical protein	3(11)	−
XAC2554	conserved hypothetical protein	1(3)	1(1)
XAC2562	conserved hypothetical protein	1(2)	1(1)
XAC2605	conserved hypothetical protein	−	1(1)
XAC2611	Xanthomonas conserved hypothetical protein	1(1)	−
XAC2638	conserved hypothetical protein	−	1(1)
XAC2671	conserved hypothetical protein	2(5)	1(1)
XAC2689	conserved hypothetical protein	−	1(1)
XAC2721	conserved hypothetical protein	1(1)	1(1)
XAC2727	conserved hypothetical protein	1(1)	−
XAC2730	conserved hypothetical protein	3(6)	−
XAC2735	conserved hypothetical protein	−	1(2)
XAC2737	conserved hypothetical protein	1(5)	−
XAC2741	hypothetical protein	−	1(1)
XAC2766	conserved hypothetical protein	1(3)	1(1)
XAC2769	hypothetical protein	−	1(1)
XAC2776	conserved hypothetical protein	−	1(1)
XAC2786	conserved hypothetical protein	−	1(1)
XAC2796	conserved hypothetical protein	6(21)	1(1)
XAC2808	conserved hypothetical protein	1(2)	1(1)
XAC2815	Xanthomonas conserved hypothetical protein	−	1(1)
XAC2816	conserved hypothetical protein	1(1)	−
XAC2821	Xanthomonas conserved hypothetical protein	1(1)	−
XAC2827	conserved hypothetical protein	1(11)	1(4)
XAC2901	conserved hypothetical protein	−	1(1)
XAC2907	conserved hypothetical protein	2(60	−
XAC2909	conserved hypothetical protein	3(10)	1(1)
XAC2913	conserved hypothetical protein	1(2)	−
XAC2925	conserved hypothetical protein	1(2)	−
XAC2931	conserved hypothetical protein	1(1)	−
XAC2942	conserved hypothetical protein	1(4)	1(1)
XAC2945	conserved hypothetical protein	2(2)	−
XAC2946	conserved hypothetical protein	5(22)	−
XAC2954	conserved hypothetical protein	1(6)	1(1)
XAC2958	conserved hypothetical protein	3(5)	1(1)
XAC2962	conserved hypothetical protein	−	1(1)
XAC2963	conserved hypothetical protein	1(3)	1(1)
XAC2966	conserved hypothetical protein	1(2)	−
XAC2969	conserved hypothetical protein	−	1(1)
XAC2970	hypothetical protein	−	1(1)
XAC2976	conserved hypothetical protein	1(7)	1(1)
XAC2977	conserved hypothetical protein	2(6)	−
XAC3005	conserved hypothetical protein	2(3)	−
XAC3007	conserved hypothetical protein	3(15)	1(1)
XAC3008	conserved hypothetical protein	2(2)	−
XAC3034	conserved hypothetical protein	1(2)	−
XAC3056	conserved hypothetical protein	−	1(1)
XAC3059	hypothetical protein	−	1(1)
XAC3073	hypothetical protein	−	1(1)
XAC3083	conserved hypothetical protein	1(1)	−
XAC3096	conserved hypothetical protein	1(1)	−
XAC3097	conserved hypothetical protein	1(5)	−
XAC3106	conserved hypothetical protein	1(2)	−
XAC3108	conserved hypothetical protein	−	1(1)
XAC3111	hypothetical protein	−	1(1)
XAC3112	hypothetical protein	−	1(1)
XAC3118	Xanthomonas conserved hypothetical protein	1(2)	1(1)
XAC3130	Xanthomonas conserved hypothetical protein	2(10)	1(1)
XAC3140	conserved hypothetical protein	1(2)	−
XAC3146	conserved hypothetical protein	1(2)	−
XAC3151	conserved hypothetical protein	1(5)	−
XAC3155	hypothetical protein	−	1(1)
XAC3156	hypothetical protein	−	1(1)
XAC3177	conserved hypothetical protein	2(6)	1(1)
XAC3178	hypothetical protein	−	1(1)
XAC3182	conserved hypothetical protein	−	1(1)
XAC3205	conserved hypothetical protein	−	1(1)
XAC3210	conserved hypothetical protein	2(8)	1(1)
XAC3216	conserved hypothetical protein	1(1)	−
XAC3268	hypothetical protein	2(4)	−
XAC3279	hypothetical protein	−	1(1)
XAC3281	Xanthomonas conserved hypothetical protein	2(9)	1(1)
XAC3325	hypothetical protein	1(1)	−
XAC3333	hypothetical protein	−	1(1)
XAC3351	Xanthomonas conserved hypothetical protein	1(3)	−
XAC3364	conserved hypothetical protein	6(20)	1(2)
XAC3387	Xanthomonas conserved hypothetical protein	−	1(1)
XAC3396	conserved hypothetical protein	2(6)	1(1)
XAC3406	conserved hypothetical protein	2(4)	1(1)
XAC3408	conserved hypothetical protein	1(1)	−
XAC3410	conserved hypothetical protein	1(4)	−
XAC3413	conserved hypothetical protein	1(1)	1(1)
XAC3433	conserved hypothetical protein	−	1(1)
XAC3439	Xanthomonas conserved hypothetical protein	1(1)	1(2)
XAC3446	Xanthomonas conserved hypothetical protein	1(1)	1(1)
XAC3460	conserved hypothetical protein	−	1(1)
XAC3468	conserved hypothetical protein	1(2)	−
XAC3502	conserved hypothetical protein	−	1(1)
XAC3525	conserved hypothetical protein	1(1)	−
XAC3554	conserved hypothetical protein	1(2)	−
XAC3569	conserved hypothetical protein	−	1(1)
XAC3596	hypothetical protein	1(2)	−
XAC3597	hypothetical protein	1(20	1(2)
XAC3633	Xanthomonas conserved hypothetical protein	4(9)	2(4)
XAC3636	Xanthomonas conserved hypothetical protein	−	1(1)
XAC3657	Xanthomonas conserved hypothetical protein	6(45)	2(6)
XAC3660	Xanthomonas conserved hypothetical protein	2(4)	1(1)
XAC3671	conserved hypothetical protein	4(9)	−
XAC3691	conserved hypothetical protein	−	1(1)
XAC3695	Xanthomonas conserved hypothetical protein	−	1(1)
XAC3698	conserved hypothetical protein	−	1(1)
XAC3725	conserved hypothetical protein	8(114)	−
XAC3754	conserved hypothetical protein	−	1(1)
XAC3755	Xanthomonas conserved hypothetical protein	−	1(1)
XAC3802	conserved hypothetical protein	5(16)	−
XAC3836	conserved hypothetical protein	1(2)	1(1)
XAC3837	conserved hypothetical protein	−	1(1)
XAC3839	conserved hypothetical protein	−	1(1)
XAC3844	Xanthomonas conserved hypothetical protein	1(1)	−
XAC3845	conserved hypothetical protein	1(1)	−
XAC3851	conserved hypothetical protein	6(15)	2(4)
XAC3866	Xanthomonas conserved hypothetical protein	2(2)	−
XAC3873	conserved hypothetical protein	1(5)	−
XAC3898	conserved hypothetical protein	−	1(1)
XAC3917	conserved hypothetical protein	−	1(1)
XAC3926	Xanthomonas conserved hypothetical protein	1(2)	−
XAC3927	hypothetical protein	−	1(1)
XAC3928	conserved hypothetical protein	1(1)	−
XAC3930	conserved hypothetical protein	−	1(1)
XAC3951	hypothetical protein	1(1)	−
XAC3952	conserved hypothetical protein	−	1(1)
XAC3954	hypothetical protein	1(1)	1(1)
XAC3966	Xanthomonas conserved hypothetical protein	1(5)	−
XAC3981	conserved hypothetical protein	6(49)	1(6)
XAC3992	conserved hypothetical protein	−	1(1)
XAC3997	conserved hypothetical protein	1(2)	1(1)
XAC4007	conserved hypothetical protein	1(1)	−
XAC4011	conserved hypothetical protein	1(1)	−
XAC4013	conserved hypothetical protein	−	1(1)
XAC4020	hypothetical protein	−	1(1)
XAC4035	Xanthomonas conserved hypothetical protein	1(1)	−
XAC4039	conserved hypothetical protein	−	1(1)
XAC4044	conserved hypothetical protein	8(28)	1(1)
XAC4077	conserved hypothetical protein	2(3)	1(1)
XAC4082	conserved hypothetical protein	−	1(1)
XAC4107	Xanthomonas conserved hypothetical protein	2(9)	−
XAC4119	conserved hypothetical protein	−	1(1)
XAC4147	conserved hypothetical protein	−	1(1)
XAC4149	conserved hypothetical protein	2(8)	1(1)
XAC4152	conserved hypothetical protein	−	1(1)
XAC4164	conserved hypothetical protein	7(21)	1(1)
XAC4194	conserved hypothetical protein	−	1(1)
XAC4204	conserved hypothetical protein	1(1)	−
XAC4205	conserved hypothetical protein	−	1(1)
XAC4219	hypothetical protein	−	1(1)
XAC4223	conserved hypothetical protein	4(15)	1(2)
XAC4278	conserved hypothetical protein	2(13)	1(1)
XAC4279	Xanthomonas conserved hypothetical protein	−	1(1)
XAC4299	hypothetical protein	−	1(1)
XAC4300	Xanthomonas conserved hypothetical protein	−	1(1)
XAC4301	conserved hypothetical protein	−	1(1)
XAC4313	conserved hypothetical protein	−	1(1)
XAC4333	Xanthomonas conserved hypothetical protein	−	1(1)
XAC4355	hypothetical protein	−	1(1)
XACa0008	hypothetical protein	1(1)	−
XACa0037	conserved hypothetical protein	1(7)	−
XACb0035	hypothetical protein	1(2)	−
XACb0048	hypothetical protein	−	1(2)
XACb0058	hypothetical protein	2(5)	1(1)
XACb0070	conserved hypothetical protein	1(7)	−
	ORFs with undefined category
XAC0065	microcystin dependent protein	1(3)	−
XAC0066	microcystin dependent protein	1(4)	1(2)
XAC0067	microcystin dependent protein	2(12)	−
XAC0170	sugar-phosphate isomerase	1(2)	−
XAC0280	ATPase	−	1(1)
XAC0348	transferase	1(1)	−
XAC0466	lytic enzyme	−	1(1)
XAC0554	nitroreductase	1(1)	1(1)
XAC0572	IcfG protein	−	1(1)
XAC0619	carboxylesterase	2(2)	−
XAC0644	response regulator	−	1(1)
XAC0674	pre-B cell enhancing factor related protein	1(1)	−
XAC0725	GTP-binding protein	1(4)	1(2)
XAC0873	VisC protein	3(7)	1(2)
XAC1399	sensor protein	−	1(1)
XAC1723	hydrogenase subunit	−	1(1)
XAC1757	bacterioferritin comigratory protein	1(2)	−
XAC1764	regucalcin	1(2)	−
XAC1968	response regulator	3(34)	1(2)
XAC1970	response regulator	−	1(1)
XAC1992	c-di-GMP phosphodiesterase A	−	1(1)
XAC2021	GTP-binding protein	4(12)	2(4)
XAC2358	DnaK supressor	−	1(1)
XAC2462	ATP-binding protein	−	1(1)
XAC2529	RhsD protein	1(1)	1(1)
XAC2572	GumN protein	−	1(1)
XAC2670	alginate biosynthesis protein	1(3)	−
XAC2711	phosphodiesterase	−	1(1)
XAC2765	PmbA protein	2(7)	−
XAC2883	hydrolase	1(3)	1(2)
XAC2939	acetyltransferase	−	1(1)
XAC3002	synthetase/amidase	3(3)	−
XAC3037	hydrolase	1(2)	−
XAC3110	glycosyltransferase	−	1(1)
XAC3139	radical activating enzyme	−	1(1)
XAC3153	acetyltransferase	1(3)	−
XAC3245	RhsD protein	1(1)	1(1)
XAC3315	carboxylesterase	1(1)	−
XAC3323	acidic amino acid rich protein	2(5)	1(1)
XAC3424	TdcF protein	−	1(1)
XAC3593	NAD dependent epimerase/dehydratase/dehydrogenase	1(3)	1(1)
XAC3826	response regulator protein	1(1)	−
XAC3986	hydrolase	1(3)	1(1)
XAC4050	Pass1-related protein	1(3)	−
XAC4221	hydrolase	−	1(1)
XAC4269	nuclear receptor binding factor related protein	−	1(1)
XAC4280	acetyltransferase	2(3)	−
XAC4349	bifunctional oxireductase/alginate lyase	1(2)	−
XAC4371	polysaccharide deacetylase	−	1(1)
