# Supplementary material for: Proteome of the phytopathogen Xanthomonas citri subsp. citri: a global expression profile
Source: Proteome Sci. 2010 Nov 9;8:55. doi: 10.1186/1477-5956-8-55 (PMC2996358; doi:10.1186/1477-5956-8-55)
Supplement: Additional file 4 — Functions assigned to some hypothetical proteins. A BLAST search for homologous proteins in Xanthomonas campestris pv. vesicatoria returned 209 proteins with identity > 34%, coverage > 49% and e-values less than or equal to 10-19. [file 1477-5956-8-55-S4.XLS]

## Sheet: Sheet1
Supplemental Table II: Functions assigned to some hypothetical proteins
Query (XaC)	Subject (XcV)	e_value	Ident%	Cover%	Assigned function
XAC0007	XCV0007	e-152	72	100	putative secreted protein
XAC0015	XCV0016	2e-94	91	86.76	putative secreted protein
XAC0024	XCV0025	e-166	75	100	putative peptidase
XAC0025	XCV0026	e-109	93	100	putative secreted protein
XAC0026	XCV0027	0	91	100	putative peptidase precursor
XAC0027	XCV0028	9e-70	88	100	putative secreted protein
XAC0036	XCV0040	8e-48	85	100	putative secreted protein
XAC0072	XCV0048	0	92	100	putative secreted protein
XAC0107	XCV0078	0	83	100	putative membrane-associated peptidase
XAC0114	XCV0085	0	71	87.99	putative membrane protein
XAC0115	XCV0086	0	77	84.01	putative membrane protein
XAC0145	XCV0124	0	89	96.14	putative secreted protein
XAC0190	XCV0173	3e-87	75	82.95	putative secreted protein
XAC0193	XCV0176	2e-86	100	100	putative phosphoglycerate mutase family protein
XAC0198	XCV0181	e-178	92	99.39	putative hydrolase of the alpha/beta fold superfamily
XAC0200	XCV0184	e-113	96	100	putative phosphatidylethanolamine-binding protein
XAC0219	XCV0204	1e-64	87	100	putative secreted protein
XAC0227	XCV0233	1e-78	86	72	putative secreted protein
XAC0258	XCV0266	0	93	100	putative cyclic nucleotide-binding protein
XAC0259	XCV0267	0	54	95.6	putative membrane protein
XAC0270	XCV0278	0	91	94.8	putative membrane protein
XAC0272	XCV0280	e-104	95	90.65	putative secreted protein
XAC0289	XCV0297	e-146	94	100	putative methyltransferase
XAC0292	XCV0299	1e-56	79	100	putative membrane protein
XAC0420	XCV0445	0	87	95.9	small-conductance mechanosensitive channel
XAC0450	XCV0480	2e-93	87	100	putative thioredoxin
XAC0455	XCV0486	4e-86	74	101.42	putative secreted protein
XAC0482	XCV0518	e-134	99	100	putative phosphatase
XAC0510	XCV0544	0	87	99.86	putative efflux transporter family protein
XAC0515	XCV0549	0	89	100	putative esterase/lipase/thioesterase family protein
XAC0544	XCV0573	0	96	100	TonB-dependent outer membrane receptor
XAC0555	XCV0588	3e-96	77	85.04	putative secreted protein
XAC0573	XCV0607	1e-99	80	95.26	putative secreted protein
XAC0574	XCV0608	0	95	100	putative lipase
XAC0592	XCV0644	0	92	100	putative secreted protein
XAC0594	XCV0648	1e-37	70	100	putative membrane protein
XAC0623	XCV0680	e-128	99	84.96	putative salt-induced outer membrane protein
XAC0625	XCV0681	e-170	93	100	putative DNA binding protein
XAC0666	XCV0727	8e-47	98	100	putative secreted protein
XAC0672	XCV0733	e-161	96	100	putative secreted protein
XAC0678	XCV0739	1e-34	62	100	putative secreted protein
XAC0765	XCV0817	0	88	100	putative lipoprotein
XAC0805	XCV0857	0	90	99.17	putative secreted protein
XAC0836	XCV0889	e-118	98	99.53	putative secreted protein
XAC0913	XCV0949	e-105	98	100	putative nitroreductase family protein
XAC0946	XCV0977	0	83	99.47	putative secreted protein
XAC1013	XCV1043	3e-64	73	100	putative secreted protein
XAC1030	XCV1059	e-111	64	100	putative secreted protein
XAC1036	XCV1066	e-112	82	100	UDP-2,3-diacylglucosamine hydrolase
XAC1045	XCV1075	1e-60	88	100	carboxymuconolactone decarboxylase
XAC1062	XCV4435	2e-89	60	99.65	putative secreted protein
XAC1117	XCV1135	0	93	98.24	putative membrane protein
XAC1131	XCV1150	e-165	84	98.88	putative membrane protein
XAC1145	XCV1164	0	95	98.11	putative secreted protein
XAC1161	XCV1182	2e-90	86	99.49	putative transcriptional regulator, TetR family
XAC1177	XCV1203	0	88	100	glycosyl hydrolase
XAC1201	XCV1228	e-139	92	100	putative metal dependent phosphohydrolase superfamily protein
XAC1203	XCV1231	e-139	88	90.35	putative secreted protein
XAC1227	XCV1259	e-112	87	100	putative acetyltransferase
XAC1230	XCV1262	0	85	101.29	putative membrane protein
XAC1244	XCV1280	e-128	92	100	putative enoyl-CoA hydratase
XAC1246	XCV1282	2e-71	98	100	putative thioesterase
XAC1262	XCV1311	0	97	100	putative glycyl aminopeptidase precursor
XAC1324	XCV1375	2e-53	84	92.59	putative membrane protein
XAC1328	XCV1380	e-120	92	100	putative two-component system response regulator
XAC1330	XCV1382	4e-88	96	100	putative adenylate cyclase family protein
XAC1369	XCV1425	0	86	98.86	putative membrane protein
XAC1387	XCV1442	1e-70	87	100	putative secreted protein
XAC1393	XCV1450	0	96	100	putative secreted protein
XAC1420	XCV1477	0	99	100	putative signal transduction protein
XAC1434	XCV1491	0	98	100	putative secreted protein
XAC1471	XCV1528	e-120	84	100	putative secreted protein
XAC1476	XCV1534	9e-85	86	100	putative NADPH-dependent FMN reductase
XAC1490	XCV1549	1e-69	73	48.58	putative asparagine synthase (fragment)
XAC1541	XCV1584	0	94	94.77	putative HlyC/CorC family transporter
XAC1543	XCV1586	6e-66	85	86.13	putative secreted protein
XAC1552	XCV1595	6e-36	97	100	conserved protein; SlyX family
XAC1570	XCV1610	0	85	100	putative sensor protein
XAC1594	XCV1635	0	88	100	putative RNA methylase
XAC1609	XCV1652	2e-90	92	100	putative secreted protein
XAC1619	XCV1660	1e-59	98	100	putative iron-sulfur cluster assembly accessory protein
XAC1652	XCV1693	2e-64	60	100	TonB-like protein
XAC1671	XCV1707	0	97	98.81	putative RecA/DnaB superfamily regulatory protein
XAC1694	XCV1727	e-163	77	95.64	putative membrane protein
XAC1710	XCV1744	e-109	98	100	putative pit accessory protein
XAC1712	XCV1746	e-142	98	99.6	putative membrane protein
XAC1727	XCV1760	e-115	100	100	putative membrane protein
XAC1749	XCV1782	e-122	74	95.15	putative membrane protein
XAC1756	XCV1787	0	95	100	PhoH-like protein
XAC1761	XCV1792	3e-70	78	100	putative secreted protein
XAC1779	XCV1811	2e-19	42	94.84	putative secreted protein
XAC1799	XCV1829	0	94	100	4-hydroxy-3-methylbut-2-en-1-yl diphosphate synthase
XAC1836	XCV1882	0	90	96.7	putative secreted protein
XAC1846	XCV1892	3e-24	62	100	putative secreted protein
XAC1847	XCV1893	0	79	95.46	putative secreted protein
XAC1993	XCV2041	0	97	94.4	putative signal transduction protein
XAC2009	XCV2059	0	85	100	putative secreted protein
XAC2016	XCV2067	0	98	100	radical SAM superfamily protein
XAC2019	XCV2070	1e-98	88	100	putative membrane protein
XAC2020	XCV2071	0	90	100	putative quinoprotein
XAC2083	XCV2250	0	98	90.08	putative secreted protein
XAC2106	XCV2418	0	88	100	putative secreted protein
XAC2117	XCV2429	e-110	99	100	thioredoxin-like protein
XAC2152	XCV2102	0	95	100	putative signal transduction protein
XAC2247	XCV3381	e-119	34	92.15	large Ala/Gln-rich protein
XAC2272	XCV2370	4e-98	66	53.32	putative secreted protein
XAC2295	XCV2493	0	96	100	putative membrane protein
XAC2302	XCV2500	0	93	100	putative peptidylarginine deiminase
XAC2307	XCV2505	0	95	100	putative secreted protein
XAC2312	XCV2510	0	94	97.38	TonB-dependent outer membrane receptor
XAC2319	XCV2518	4e-66	88	100	putative secreted protein
XAC2378	XCV2575	0	92	100	putative amidohydrolase family protein
XAC2381	XCV2578	e-156	85	94.15	putative radical SAM superfamily protein
XAC2397	XCV2594	0	89	99.49	putative pyridine nucleotide-disulphide oxidoreductase
XAC2398	XCV2595	0	92	100	putative sensor protein
XAC2402	XCV2599	1e-78	80	89.67	putative regulator of polymer accumulation
XAC2461	XCV2638	0	94	99.78	2-methylthioadenine synthetase
XAC2491	XCV2670	0	93	100	putative membrane protein
XAC2496	XCV2674	0	96	100	NAD-specific glutamate dehydrogenase
XAC2506	XCV2684	0	76	57.75	large Ala/Gln-rich protein
XAC2525	XCV2708	3e-67	81	100	putative secreted protein
XAC2527	XCV2710	1e-95	85	100	putative methyltransferase
XAC2530	XCV2724	0	90	99.87	putative secreted protein
XAC2534	XCV2729	0	89	100	putative secreted protein
XAC2540	XCV2736	0	87	100	putative secreted protein
XAC2543	XCV2740	0	91	100	putative secreted protein
XAC2544	XCV2741	0	94	100	putative secreted protein
XAC2550	XCV2748	e-167	92	100	proline racemase
XAC2562	XCV2761	3e-66	96	84.18	putative secreted protein
XAC2638	XCV3441	1e-48	47	91.06	putative membrane protein
XAC2689	XCV2839	8e-76	77	100	YhbC family protein
XAC2721	XCV0259	9e-28	52	85.93	putative glyoxalase I
XAC2727	XCV2879	e-113	99	100	putative SCO1/SenC family protein
XAC2735	XCV2887	0	98	100.22	MiaB-family RNA modification enzyme
XAC2741	XCV2893	e-121	80	89.27	putative ATP-binding protein
XAC2776	XCV2932	0	90	100	putative secreted protein
XAC2786	XCV2944	0	82	100	Xanthomonas outer protein N
XAC2796	XCV2955	0	88	91.48	putative secreted protein
XAC2815	XCV2976	5e-70	66	62.5	putative membrane protein
XAC2821	XCV2982	e-165	74	99.03	putative secreted protein
XAC2907	XCV3051	e-134	93	100	putative carboxymethylenebutenolidase
XAC2913	XCV3058	e-153	91	100	Phenazine biosynthesis PhzF family protein
XAC2931	XCV3075	6e-98	91	100	putative secreted protein
XAC2945	XCV3089	2e-91	96	100	putative secreted protein
XAC2946	XCV3090	e-133	88	100	putative secreted protein
XAC2954	XCV3099	e-174	89	99.12	putative phosphotransferase family protein
XAC2958	XCV3103	e-169	82	95.61	putative secreted protein
XAC2962	XCV3107	e-141	84	100	putative secreted protein
XAC2963	XCV3108	e-111	98	100	putative secreted protein
XAC2966	XCV3112	3e-34	94	100	BolA superfamily transcriptional regulator
XAC2969	XCV3115	e-101	94	100	putative secreted protein
XAC2970	XCV3116	2e-75	77	100	putative secreted protein
XAC2976	XCV3122	e-160	99	100	putative P-loop ATPase family protein
XAC2977	XCV3123	1e-66	100	100	putative enzyme II of the phosphotransferase system
XAC3007	XCV3157	e-124	93	100	putative PspA/IM30 family protein
XAC3034	XCV3171	2e-92	90	100	putative secreted protein
XAC3056	XCV3192	0	87	100	putative membrane protein
XAC3096	XCV3227	2e-77	99	92.41	chemotaxis-related protein
XAC3106	XCV3238	9e-90	74	100	glycoprotease family protein
XAC3108	XCV3240	4e-66	77	84.47	putative secreted protein
XAC3112	XCV3243	e-161	65	100	putative secreted protein
XAC3118	XCV3249	3e-71	79	100	putative secreted protein
XAC3140	XCV3270	e-102	72	100	putative secreted protein
XAC3146	XCV3276	2e-81	98	100	putative thioesterase
XAC3155	XCV3287	3e-88	78	80.39	putative secreted protein
XAC3178	XCV3308	0	83	100	putative siderophore biosynthesis protein
XAC3205	XCV3329	0	85	98.97	putative secreted protein
XAC3210	XCV3335	0	99	100	putative glycosyl hydrolase
XAC3333	XCV3450	0	84	100.56	putative membrane protein
XAC3351	XCV3468	2e-76	88	90.7	putative secreted protein
XAC3406	XCV3523	4e-73	80	100	UPF0149 protein
XAC3433	XCV3548	0	90	100	putative membrane-associated phospholipid phosphatase
XAC3439	XCV3567	2e-84	97	100	putative secreted protein
XAC3446	XCV3574	0	87	100	putative regulatory protein
XAC3460	XCV3588	0	91	100	putative sensor protein
XAC3525	XCV3651	e-160	92	99.67	putative secreted protein
XAC3554	XCV3679	0	94	100	putative YjgP/YjgQ family permease
XAC3569	XCV3694	0	85	100	putative membrane protein
XAC3633	XCV3750	e-151	87	100	putative secreted protein
XAC3657	XCV3775	e-154	99	100	putative secreted protein
XAC3660	XCV3778	e-116	97	100	putative secreted protein
XAC3691	XCV3812	2e-87	98	100	peptide methionine sulfoxide reductase
XAC3754	XCV3872	e-162	70	100	putative membrane protein
XAC3802	XCV3927	0	93	100	putative secreted protein
XAC3844	XCV3961	4e-54	60	100	putative secreted protein
XAC3898	XCV4011	0	91	100	membrane-bound metalloendopeptidase
XAC3917	XCV4030	2e-78	56	100	putative secreted protein
XAC3927	XCV4042	2e-83	83	100	putative kinase
XAC3928	XCV4043	0	87	100	putative secreted protein
XAC3992	XCV4085	e-152	95	93.21	putative secreted protein
XAC3997	XCV4090	0	85	100	ABC transporter permease
XAC4011	XCV4104	1e-48	85	100	putative secreted protein
XAC4020	XCV4113	0	86	98.5	putative secreted protein
XAC4035	XCV4127	e-162	95	100	TolB-like protein
XAC4044	XCV4134	0	90	96.91	putative secreted protein
XAC4077	XCV4163	0	87	100	putative acetyltransferase (GNAT) family protein
XAC4082	XCV4169	0	95	100	putative glycosyl hydrolase
XAC4119	XCV4209	0	77	99.74	putative membrane protein
XAC4149	XCV4245	3e-72	93	100	Universal stress protein family protein
XAC4152	XCV4249	0	74	100.86	putative membrane protein
XAC4164	XCV4263	0	94	91.69	putative membrane protein
XAC4194	XCV4294	0	94	97.56	putative secreted protein
XAC4204	XCV4306	0	97	100	putative outer membrane protein
XAC4219	XCV4322	e-111	72	100.33	putative secreted protein
XAC4223	XCV4327	e-155	94	100	recombination associated protein RdgC
XAC4299	XCV4399	0	83	100.82	putative ATP-binding protein
XAC4313	XCV4415	e-149	74	100	putative membrane protein
XAC4333	XCV4438	0	77	100	Xanthomonas outer protein Q
XAC4355	XCV4467	0	96	100	putative sugar hydrolase precursor
